# Supplementary material for: trans-Bis[bis­(2-methoxy­phen­yl)phenyl­phosphine-κP]dichloridopalladium(II)
Source: Acta Crystallogr Sect E Struct Rep Online. 2009 Oct 10;65(Pt 11):m1341. doi: 10.1107/S1600536809040744 (PMC2971441; doi:10.1107/S1600536809040744)
Supplement: Supplementary file 2 [file e-65-m1341-Isup2.hkl]

#
# h,k,l, Fc-squared, Fo-squared, sigma(Fo-squared) and status flag
#
data_I
_shelx_title ' 8cch1_a in P2(1)/n'
_shelx_refln_list_code          4
_shelx_F_calc_maximum      235.58
_exptl_crystal_F_000       840.00
_reflns_d_resolution_high  0.7497
 
loop_
 _symmetry_equiv_pos_as_xyz
 'x, y, z'
 '-x+1/2, y+1/2, -z+1/2'
 '-x, -y, -z'
 'x-1/2, -y-1/2, z-1/2'
 
_cell_length_a     9.1617
_cell_length_b    12.7203
_cell_length_c    16.4939
_cell_angle_alpha  90.000
_cell_angle_beta   94.114
_cell_angle_gamma  90.000
 
_shelx_F_squared_multiplier     1.000
 
loop_
 _refln_index_h
 _refln_index_k
 _refln_index_l
 _refln_F_squared_calc
 _refln_F_squared_meas
 _refln_F_squared_sigma
 _refln_observed_status
   2   0   0    16013.94    17265.97    341.36 o
   4   0   0     1316.97     1504.98     40.78 o
   6   0   0     2842.74     2877.78     62.19 o
   8   0   0     1358.87     1413.99     55.34 o
  10   0   0       88.05       98.21     62.09 o
  12   0   0      544.41      520.67     82.61 o
   1   1   0     4973.39     5920.41     77.26 o
   2   1   0     1820.77     1820.99     32.22 o
   3   1   0     4850.92     5298.23     78.17 o
   4   1   0     2358.94     2586.02     43.08 o
   5   1   0      437.95      458.77     20.18 o
   6   1   0       86.73       91.67     11.81 o
   7   1   0      793.44      857.28     24.98 o
   8   1   0       16.81       -3.75     17.47 o
   9   1   0     1026.59      922.79     35.05 o
  10   1   0       86.71       51.82     41.48 o
  11   1   0      366.32      276.03     51.14 o
  12   1   0      138.46      230.70     60.19 o
   0   2   0     5179.47     4862.20     98.77 o
   1   2   0      525.06      565.48     17.70 o
   2   2   0    10973.36    11461.68    139.18 o
   3   2   0     3184.69     3336.85     45.14 o
   4   2   0     2789.02     2755.65     39.99 o
   5   2   0       88.32       81.72      8.87 o
   6   2   0     2990.78     2962.06     38.58 o
   7   2   0      274.65      238.42     14.76 o
   8   2   0     2696.89     2633.74     44.49 o
   9   2   0       29.12       15.34     18.97 o
  10   2   0      837.91      796.31     45.74 o
  11   2   0       76.62      127.08     58.13 o
  12   2   0      101.54      191.52     71.69 o
   1   3   0     2881.04     3059.97     46.71 o
   2   3   0     7106.97     7644.59    110.40 o
   3   3   0       18.05       12.16      7.13 o
   4   3   0        0.48       -8.10      8.10 o
   5   3   0     1395.23     1329.52     24.10 o
   6   3   0      390.40      393.19     12.95 o
   7   3   0     4047.69     4062.13     57.16 o
   8   3   0       18.76       23.11     17.58 o
   9   3   0     1156.48     1240.99     36.02 o
  10   3   0        6.22       -2.20     32.42 o
  11   3   0      150.49      116.51     78.83 o
   0   4   0     2545.28     2336.25     54.10 o
   1   4   0     1462.43     1509.16     25.51 o
   2   4   0     2122.95     2084.56     57.68 o
   3   4   0      532.79      529.75     17.37 o
   4   4   0     2159.75     2100.72     35.62 o
   5   4   0      354.73      343.34     26.74 o
   6   4   0     5156.94     4870.31     64.97 o
   7   4   0       14.29        2.27     13.84 o
   8   4   0     1344.62     1396.85     37.93 o
   9   4   0      332.49      359.07     27.91 o
  10   4   0      602.95      685.37     44.38 o
  11   4   0      111.25      145.34     47.67 o
   1   5   0     1295.95     1193.96     21.26 o
   2   5   0       10.59       -0.13      8.86 o
   3   5   0     5135.12     4931.83     93.90 o
   4   5   0      164.50      137.41     13.19 o
   5   5   0     3253.48     3273.29     60.50 o
   6   5   0      711.21      727.55     23.48 o
   7   5   0      529.34      540.69     25.30 o
   8   5   0        6.70       -6.01     23.56 o
   9   5   0      446.79      399.30     43.32 o
  10   5   0      340.41      323.05     41.20 o
  11   5   0      189.22      266.76     54.57 o
   0   6   0     2947.51     2790.16     57.75 o
   1   6   0       89.41      110.16     12.64 o
   2   6   0     3758.41     3442.89     52.56 o
   3   6   0     1607.85     1834.85     37.29 o
   4   6   0     6423.76     6109.09     88.33 o
   5   6   0      929.94      993.97     26.51 o
   6   6   0      138.66      139.94     16.53 o
   7   6   0       30.63       21.29     19.54 o
   8   6   0      143.98      140.93     27.37 o
   9   6   0       33.35       33.89     29.21 o
  10   6   0      233.76      206.88     41.31 o
  11   6   0       16.13       30.40     62.23 o
   1   7   0     9668.63     9479.74    129.90 o
   2   7   0      176.93      164.81     12.52 o
   3   7   0     5852.34     5464.98    125.48 o
   4   7   0       29.64       59.59     15.09 o
   5   7   0     1227.31     1272.53     53.13 o
   6   7   0       97.03       91.41     19.80 o
   7   7   0      247.04      246.33     23.46 o
   8   7   0      106.43       97.71     29.24 o
   9   7   0       33.45       46.40     30.36 o
  10   7   0       32.08       25.25     35.71 o
  11   7   0      591.62      578.15     80.82 o
   0   8   0      129.67      103.50     16.44 o
   1   8   0      406.80      437.87     17.40 o
   2   8   0     2326.11     2251.58     41.00 o
   3   8   0       33.49        0.17     14.84 o
   4   8   0     2876.56     2755.25     67.87 o
   5   8   0      504.19      471.53     24.51 o
   6   8   0      625.87      640.71     28.95 o
   7   8   0       31.17       18.03     23.45 o
   8   8   0      118.34       99.01     29.32 o
   9   8   0        0.45      -32.49     32.49 o
  10   8   0      321.04      303.38     46.68 o
   1   9   0       18.50        6.28     13.06 o
   2   9   0        1.54        7.79     13.47 o
   3   9   0     1561.19     1567.93     39.65 o
   4   9   0      130.03       91.06     19.20 o
   5   9   0     4534.83     4444.19     80.81 o
   6   9   0      200.57      192.67     24.48 o
   7   9   0     1486.94     1454.72     51.40 o
   8   9   0       14.79      -14.66     31.71 o
   9   9   0      593.87      653.90     50.30 o
  10   9   0       89.13      171.19     47.55 o
   0  10   0       25.18       12.92     23.17 o
   1  10   0       46.94       46.92     15.18 o
   2  10   0      637.51      657.14     24.05 o
   3  10   0      129.58      116.03     26.64 o
   4  10   0     2470.87     2433.02     54.23 o
   5  10   0       12.03       23.20     26.64 o
   6  10   0     1131.07      978.95     37.01 o
   7  10   0       30.32       -3.10     28.52 o
   8  10   0      568.48      531.55     60.78 o
   9  10   0        3.79        6.10     43.20 o
   1  11   0     1366.58     1372.48     35.53 o
   2  11   0     1919.44     1785.96     44.44 o
   3  11   0     1587.50     1660.16     44.17 o
   4  11   0      306.67      343.28     27.19 o
   5  11   0      745.66      833.04     34.80 o
   6  11   0        3.52        6.27     26.24 o
   7  11   0      415.20      473.44     43.84 o
   8  11   0        0.41      -35.69     40.60 o
   9  11   0      321.61      356.65     60.82 o
   0  12   0      692.28      692.95     48.12 o
   1  12   0      465.32      491.78     41.77 o
   2  12   0     1040.14      944.67     45.77 o
   3  12   0      247.40      275.68     26.73 o
   4  12   0      289.23      308.57     28.60 o
   5  12   0       29.37        6.64     27.41 o
   6  12   0      160.83      136.61     52.61 o
   7  12   0       56.46       28.78     42.12 o
   8  12   0      108.06      176.51     57.27 o
   1  13   0     1237.62     1289.50     46.11 o
   2  13   0       36.93       21.37     27.28 o
   3  13   0      651.37      677.97     38.31 o
   4  13   0        0.46       13.83     27.51 o
   5  13   0       68.38       73.90     32.40 o
   6  13   0       68.52       89.23     34.82 o
   7  13   0       38.50      -21.95     92.53 o
   0  14   0     2498.08     2572.30    123.99 o
   1  14   0       25.85       11.67     31.19 o
   2  14   0      667.25      775.63     40.58 o
   3  14   0        0.48       27.93     34.84 o
   4  14   0      104.75       89.09     38.15 o
   5  14   0      312.38      229.86     44.16 o
   6  14   0       57.90       85.76     49.22 o
   1  15   0      560.51      588.80     40.51 o
   2  15   0       10.02      -34.09     36.65 o
   3  15   0      277.51      266.32     40.23 o
   4  15   0       50.23       26.03     40.09 o
   5  15   0      341.66      372.31     48.82 o
   0  16   0      200.96      295.55     85.98 o
   1  16   0        4.05      -12.89     46.36 o
   2  16   0      185.48      160.69     55.07 o
   3  16   0       10.63      -42.52     42.52 o
   4  16   0      260.45      232.44     67.49 o
 -11   0   1      111.31       74.25     76.39 o
  -9   0   1      597.18      567.44     72.25 o
  -7   0   1      626.34      663.31     28.32 o
  -5   0   1     2491.45     2306.18     51.90 o
  -3   0   1      467.74      646.91     19.04 o
  -1   0   1    55499.92    37628.88   1318.14 o
   1   0   1    37781.60    34747.21    824.62 o
   3   0   1    16272.34    17380.60    491.05 o
   5   0   1      340.19      375.88     54.89 o
   7   0   1      362.29      375.35     59.56 o
   9   0   1     1235.32     1107.44     68.12 o
  11   0   1      801.82      646.46    101.22 o
 -12   1   1      171.83      133.72     59.81 o
 -11   1   1      297.76      259.13     51.14 o
 -10   1   1       77.55       60.17     42.42 o
  -9   1   1       55.66      -16.72     30.85 o
  -8   1   1      841.25      837.64     42.27 o
  -7   1   1        8.24        2.18     11.66 o
  -6   1   1     3240.63     3219.25     47.73 o
  -5   1   1     1272.85     1347.46     24.42 o
  -4   1   1     2774.09     2658.78     37.55 o
  -3   1   1       43.70       47.39      6.75 o
  -2   1   1     5347.10     5064.85     63.80 o
  -1   1   1       64.00      102.69      5.16 o
   0   1   1    24157.33    21978.10    724.73 o
   1   1   1     2850.84     2813.79     41.37 o
   2   1   1    13052.14    12710.14    192.21 o
   3   1   1      516.96      489.71     14.71 o
   4   1   1     3078.70     3064.81     49.95 o
   5   1   1      136.42      167.26     13.07 o
   6   1   1     1011.59     1024.68     27.88 o
   7   1   1       21.01       -7.01     16.56 o
   8   1   1     1443.23     1437.55     35.92 o
   9   1   1        0.52      -14.88     25.76 o
  10   1   1      862.68      813.36     87.85 o
  11   1   1       90.48       83.69     50.61 o
  12   1   1      405.23      376.35    104.49 o
 -12   2   1       95.76      -28.22     72.70 o
 -11   2   1      281.08      380.31     68.11 o
 -10   2   1       31.60       59.71     33.68 o
  -9   2   1     1060.51      990.89     41.60 o
  -8   2   1       14.17       33.99     16.06 o
  -7   2   1     5144.09     5013.09     63.53 o
  -6   2   1      123.02      143.98     11.13 o
  -5   2   1     1085.22      996.99     21.77 o
  -4   2   1      711.90      704.36     14.43 o
  -3   2   1     3028.47     2832.97     38.95 o
  -2   2   1     2805.52     3113.73     43.84 o
  -1   2   1     1016.76      716.57     14.11 o
   0   2   1     5413.70     5451.50     78.13 o
   1   2   1     5566.91     5327.39     66.09 o
   2   2   1    21934.92    22082.01    264.96 o
   3   2   1      845.40      691.18     14.92 o
   4   2   1     7622.69     7945.19    117.03 o
   5   2   1     2605.59     2391.18     43.25 o
   6   2   1       62.27       40.30     13.69 o
   7   2   1     2634.04     2550.39     47.93 o
   8   2   1      537.96      492.40     21.33 o
   9   2   1     1159.15     1184.78     35.61 o
  10   2   1      135.54       83.40     31.68 o
  11   2   1      169.48      158.87     50.92 o
  12   2   1        6.92      -25.79     70.09 o
 -12   3   1      287.09      356.47     78.46 o
 -11   3   1        9.94       18.18     61.41 o
 -10   3   1     1072.16     1027.77     94.16 o
  -9   3   1       22.33        7.64     27.14 o
  -8   3   1     2921.92     2989.86     67.21 o
  -7   3   1        5.74        3.82     14.22 o
  -6   3   1     4397.06     4297.62     57.40 o
  -5   3   1     1687.28     1765.98     34.30 o
  -4   3   1     1471.50     1316.41     23.43 o
  -3   3   1      227.78      262.85     10.52 o
  -2   3   1      580.98      573.99     18.93 o
  -1   3   1    18893.28    19661.91    254.67 o
   0   3   1     6806.40     6806.37    108.00 o
   1   3   1      331.67      330.99     11.01 o
   2   3   1     6434.99     6312.77     79.57 o
   3   3   1     5430.94     5575.08     72.00 o
   4   3   1      493.25      481.96     13.57 o
   5   3   1      219.01      252.56     14.34 o
   6   3   1     2795.38     2717.78     41.46 o
   7   3   1      623.47      693.86     32.65 o
   8   3   1     2464.36     2547.09     41.12 o
   9   3   1       12.84        6.48     19.46 o
  10   3   1      329.60      333.38     41.00 o
  11   3   1       43.77        6.18     63.06 o
 -11   4   1      381.97      385.41     50.79 o
 -10   4   1      189.14      239.35     43.35 o
  -9   4   1     1366.79     1455.90     48.14 o
  -8   4   1       25.70       14.53     19.15 o
  -7   4   1     1802.23     1800.81     38.13 o
  -6   4   1      129.66      144.57     14.45 o
  -5   4   1     4238.18     4411.18     66.16 o
  -4   4   1     2232.14     2225.42     37.31 o
  -3   4   1     7466.09     7788.60    105.91 o
  -2   4   1     1159.54     1156.36     24.28 o
  -1   4   1      707.30      728.85     16.37 o
   0   4   1       74.64       79.85      8.41 o
   1   4   1     3718.80     4022.19     93.20 o
   2   4   1     1064.94     1211.46     22.38 o
   3   4   1     4806.65     4657.85     66.71 o
   4   4   1      201.33      266.96     12.46 o
   5   4   1     2650.62     2438.74     35.94 o
   6   4   1        4.18        2.05     12.49 o
   7   4   1      452.50      500.04     20.88 o
   8   4   1       26.99       24.73     16.94 o
   9   4   1      933.80     1040.71     33.36 o
  10   4   1      160.84      193.01     33.55 o
  11   4   1      127.98       15.10     42.58 o
 -11   5   1      199.10      100.50     49.47 o
 -10   5   1      374.63      422.50     51.61 o
  -9   5   1      229.93      214.99     30.02 o
  -8   5   1      166.19      170.49     25.42 o
  -7   5   1       12.63       23.81     16.41 o
  -6   5   1     1597.04     1624.29     34.85 o
  -5   5   1     1477.31     1485.38     31.16 o
  -4   5   1     3431.74     3439.50     53.44 o
  -3   5   1      481.39      633.37     20.86 o
  -2   5   1     4426.58     4262.89     57.01 o
  -1   5   1     2800.00     2967.99     44.78 o
   0   5   1     5310.94     5189.89     79.11 o
   1   5   1     3321.93     3526.68     55.90 o
   2   5   1     2997.46     3007.90     49.45 o
   3   5   1       21.55       32.26      8.37 o
   4   5   1     4441.57     4336.51     69.87 o
   5   5   1      803.63      841.67     24.17 o
   6   5   1     4927.41     4632.91     72.99 o
   7   5   1        5.67       -2.13     15.34 o
   8   5   1      984.09      934.38     33.68 o
   9   5   1      281.53      220.77     28.16 o
  10   5   1      606.90      618.65     55.20 o
  11   5   1       74.03      -31.47     49.55 o
 -11   6   1      329.51      313.90     53.96 o
 -10   6   1       11.38        6.05     44.14 o
  -9   6   1       87.80       87.16     28.94 o
  -8   6   1        8.29      -19.62     23.58 o
  -7   6   1       72.44       70.14     21.37 o
  -6   6   1     2346.95     2266.26     49.10 o
  -5   6   1     2583.23     2539.42     44.92 o
  -4   6   1      382.08      357.28     21.32 o
  -3   6   1     3872.58     3685.12     61.97 o
  -2   6   1      341.14      399.86     13.66 o
  -1   6   1     8113.63     8072.95    118.76 o
   0   6   1     1253.25     1275.54     27.48 o
   1   6   1     1843.96     1805.61     42.18 o
   2   6   1        3.37       -5.96      9.77 o
   3   6   1     1713.65     1584.94     36.99 o
   4   6   1       56.81       38.31     14.70 o
   5   6   1     1513.21     1457.04     37.08 o
   6   6   1       98.87       91.00     16.95 o
   7   6   1     1166.99     1190.56     33.43 o
   8   6   1      181.17      165.91     27.17 o
   9   6   1       16.38       16.13     30.02 o
  10   6   1       57.42       38.94     38.36 o
  11   6   1      440.12      613.66     95.09 o
 -11   7   1       41.75       28.18     72.06 o
 -10   7   1      250.76      267.89     52.35 o
  -9   7   1       39.93       44.70     29.17 o
  -8   7   1      485.61      516.46     36.78 o
  -7   7   1      142.79      144.44     24.47 o
  -6   7   1       13.47       20.08     18.82 o
  -5   7   1       15.94        5.73     16.42 o
  -4   7   1     4657.48     4666.04     78.19 o
  -3   7   1       92.74       86.69     13.02 o
  -2   7   1    10222.26     9988.97    136.79 o
  -1   7   1      536.88      557.08     16.50 o
   0   7   1     2883.23     3004.49     47.69 o
   1   7   1     1040.46     1187.77     28.24 o
   2   7   1     3552.26     3440.69     58.35 o
   3   7   1      146.86      148.37     13.54 o
   4   7   1     3664.25     3427.77     67.30 o
   5   7   1       12.68       -3.43     15.83 o
   6   7   1       10.46       26.05     16.22 o
   7   7   1      235.68      233.20     25.63 o
   8   7   1       40.76       50.07     27.68 o
   9   7   1       27.00      103.50     33.25 o
  10   7   1      217.43      207.57     43.99 o
  11   7   1       41.17       89.82     57.10 o
 -10   8   1      139.39      143.39     49.06 o
  -9   8   1      246.47      212.16     35.83 o
  -8   8   1        0.08       15.16     28.31 o
  -7   8   1      264.01      278.75     28.04 o
  -6   8   1     1025.72      889.65     32.43 o
  -5   8   1      698.42      641.77     26.90 o
  -4   8   1      193.94      202.32     18.90 o
  -3   8   1     5031.29     4921.34     96.71 o
  -2   8   1      131.33      118.48     13.65 o
  -1   8   1     1476.10     1494.47     49.62 o
   0   8   1      416.72      466.65     18.76 o
   1   8   1      314.89      331.98     16.27 o
   2   8   1      364.00      369.60     16.68 o
   3   8   1     2173.53     2099.55     44.14 o
   4   8   1      197.14      215.85     18.24 o
   5   8   1     3082.24     3106.47     60.67 o
   6   8   1        2.10       24.27     19.30 o
   7   8   1      791.07      792.68     33.95 o
   8   8   1        7.29       21.43     29.05 o
   9   8   1      297.54      257.46     42.46 o
  10   8   1       74.54       48.43     43.50 o
 -10   9   1      648.50      659.91    169.89 o
  -9   9   1       26.09       31.76     40.59 o
  -8   9   1      365.31      357.94     35.48 o
  -7   9   1       44.90       47.98     26.66 o
  -6   9   1     1402.92     1404.79     42.24 o
  -5   9   1      685.62      668.25     28.48 o
  -4   9   1     2338.66     2473.48     67.17 o
  -3   9   1       14.77       28.61     16.66 o
  -2   9   1      739.31      702.19     22.99 o
  -1   9   1       93.06      117.64     21.15 o
   0   9   1      133.65      138.17     14.75 o
   1   9   1      186.21      191.16     16.41 o
   2   9   1      119.62      120.91     15.59 o
   3   9   1       67.22      103.27     17.50 o
   4   9   1     3028.91     3054.86     60.10 o
   5   9   1       85.99       62.16     22.76 o
   6   9   1     2935.13     2978.68     62.42 o
   7   9   1       26.06        8.65     24.05 o
   8   9   1      560.17      564.83     65.07 o
   9   9   1       36.66       34.24     40.74 o
  10   9   1      193.88      328.77     50.18 o
  -9  10   1      745.71      739.50     64.85 o
  -8  10   1       24.38       -2.14     37.38 o
  -7  10   1      593.44      526.69     37.70 o
  -6  10   1      167.09      146.93     25.33 o
  -5  10   1     1234.39     1248.78     46.95 o
  -4  10   1       17.84      -17.91     18.63 o
  -3  10   1      750.88      820.07     30.02 o
  -2  10   1       19.38       19.77     21.09 o
  -1  10   1      495.20      477.44     22.61 o
   0  10   1      132.05      150.84     16.71 o
   1  10   1      328.49      330.31     19.83 o
   2  10   1       47.49       39.45     16.78 o
   3  10   1     1560.66     1533.68     40.29 o
   4  10   1      122.96      138.86     23.67 o
   5  10   1     2751.93     2770.10     60.73 o
   6  10   1       35.67       52.34     24.26 o
   7  10   1     1188.01     1110.59     63.35 o
   8  10   1       22.30      -28.25     36.26 o
   9  10   1      416.93      439.97     50.30 o
  -9  11   1       40.59       74.58     59.23 o
  -8  11   1      544.57      554.17     58.06 o
  -7  11   1       78.35      110.39     38.32 o
  -6  11   1      238.04      248.42     29.12 o
  -5  11   1       26.76       12.01     22.51 o
  -4  11   1      555.00      585.95     29.43 o
  -3  11   1      686.93      646.51     34.54 o
  -2  11   1     3048.30     3049.72     68.08 o
  -1  11   1      992.43     1060.57     35.23 o
   0  11   1      399.75      384.45     21.10 o
   1  11   1      854.70      892.68     30.29 o
   2  11   1     1241.94     1301.25     55.93 o
   3  11   1     1239.10     1127.45     39.25 o
   4  11   1     1431.25     1497.22     45.07 o
   5  11   1       30.80       41.27     24.40 o
   6  11   1      540.34      542.11     36.40 o
   7  11   1      146.48       96.88     52.57 o
   8  11   1      162.16      139.58     43.57 o
   9  11   1       84.58       84.61     47.57 o
  -8  12   1       12.52       27.57     48.41 o
  -7  12   1      305.42      265.85     80.22 o
  -6  12   1        5.51        3.23     37.20 o
  -5  12   1      724.91      708.72     37.87 o
  -4  12   1       82.22       79.15     25.70 o
  -3  12   1     1273.84     1192.71     44.82 o
  -2  12   1      470.42      475.47     33.70 o
  -1  12   1     1225.32     1224.42     43.01 o
   0  12   1       62.10       33.19     21.07 o
   1  12   1     2059.66     2005.34     44.56 o
   2  12   1      137.28      132.52     24.62 o
   3  12   1      744.46      734.54     32.35 o
   4  12   1      350.78      352.64     32.43 o
   5  12   1      249.53      257.43     32.00 o
   6  12   1       90.13      115.56     32.60 o
   7  12   1      222.17      198.71     42.51 o
   8  12   1       69.07       54.82     46.56 o
  -7  13   1        8.73       31.39     51.17 o
  -6  13   1      117.99       95.31     54.22 o
  -5  13   1       26.87      -31.11     31.11 o
  -4  13   1      751.43      666.19     43.97 o
  -3  13   1      114.57      123.03     29.72 o
  -2  13   1      490.10      516.07     32.37 o
  -1  13   1       59.96       34.63     25.78 o
   0  13   1     1222.91     1261.45     42.90 o
   1  13   1       45.26       89.29     26.90 o
   2  13   1      585.18      611.36     42.61 o
   3  13   1       82.22       92.66     27.55 o
   4  13   1      114.92      127.14     29.54 o
   5  13   1       16.33      -10.79     31.47 o
   6  13   1        1.50       52.09     36.33 o
   7  13   1       11.53      -10.07     45.84 o
  -6  14   1      134.76      204.19     60.63 o
  -5  14   1      136.79      149.74     40.80 o
  -4  14   1      275.18      242.38     41.71 o
  -3  14   1      247.88      248.07     33.14 o
  -2  14   1       31.29       38.11     29.58 o
  -1  14   1     1660.27     1564.85     67.22 o
   0  14   1       65.17       28.79     32.76 o
   1  14   1     1351.61     1349.19     52.88 o
   2  14   1       74.18      141.55     37.44 o
   3  14   1      474.97      519.56     38.16 o
   4  14   1        0.79       34.41     32.76 o
   5  14   1       71.04       88.70     35.25 o
   6  14   1        0.31       20.64     40.13 o
  -5  15   1      190.61      113.47     44.31 o
  -4  15   1      104.02      121.03     41.80 o
  -3  15   1       26.76       13.89     38.03 o
  -2  15   1      118.17       44.25     34.27 o
  -1  15   1        2.12      -30.92     33.56 o
   0  15   1      603.18      588.70     46.76 o
   1  15   1       16.10       84.45     35.55 o
   2  15   1      533.95      489.18     45.31 o
   3  15   1       43.84       13.86     40.44 o
   4  15   1      345.31      334.15     46.70 o
   5  15   1        2.43       32.94     44.35 o
  -4  16   1        5.45       79.62     71.17 o
  -3  16   1       97.06      110.32     51.38 o
  -2  16   1        1.17      -20.75     47.20 o
  -1  16   1       46.13       30.01     41.99 o
   0  16   1        2.71      -11.71     45.70 o
   1  16   1      271.10      307.28     55.25 o
   2  16   1       12.64       -3.94     40.13 o
   3  16   1      462.51      500.61     51.79 o
 -12   0   2       21.64      -13.05    117.03 o
 -10   0   2        5.38      -45.16     45.16 o
  -8   0   2       17.10       30.52     29.92 o
  -6   0   2     3963.66     3828.31     88.90 o
  -4   0   2     4495.81     4789.62    102.44 o
  -2   0   2      184.99      190.65     13.47 o
   0   0   2    13004.98    14818.24    288.46 o
   2   0   2    15109.95    16608.77    329.76 o
   4   0   2      896.96     1156.85     35.41 o
   6   0   2        7.42      -11.52     19.18 o
   8   0   2     1190.70     1135.41     91.32 o
  10   0   2     1839.97     2057.92    140.36 o
  12   0   2      634.28      707.80     89.25 o
 -12   1   2      117.27      108.32     58.29 o
 -11   1   2       62.10       50.70     48.56 o
 -10   1   2        0.34      -18.38     39.10 o
  -9   1   2      212.40      222.95     31.70 o
  -8   1   2      666.43      698.19     27.89 o
  -7   1   2     1868.37     1855.99     32.25 o
  -6   1   2      386.02      374.31     13.25 o
  -5   1   2     3481.97     3567.03     46.48 o
  -4   1   2     1498.52     1453.64     21.25 o
  -3   1   2     3630.51     3634.18     50.49 o
  -2   1   2     6097.12     6286.27     99.65 o
  -1   1   2     3432.72     3972.72     63.50 o
   0   1   2     4094.46     4394.84     58.46 o
   1   1   2     3491.08     3906.57     57.22 o
   2   1   2    13122.75    13520.21    189.44 o
   3   1   2     7278.14     7542.20    120.88 o
   4   1   2     5087.51     5829.43     88.03 o
   5   1   2      552.41      560.81     19.29 o
   6   1   2      174.93      162.36     15.87 o
   7   1   2      223.17      237.56     19.75 o
   8   1   2       58.39       29.17     21.59 o
   9   1   2      986.26      974.34     35.96 o
  10   1   2      138.46      109.37     53.43 o
  11   1   2      683.82      746.93     69.45 o
  12   1   2        3.72       54.32     68.68 o
 -12   2   2      514.88      619.87     85.62 o
 -11   2   2      110.14       76.32     59.27 o
 -10   2   2      405.20      357.52     58.38 o
  -9   2   2       24.12       -9.67     27.29 o
  -8   2   2     2431.47     2305.97     50.82 o
  -7   2   2       59.03       62.67     12.70 o
  -6   2   2     5572.23     5779.55     69.79 o
  -5   2   2     1292.63     1318.17     23.20 o
  -4   2   2     3678.46     3747.26     54.32 o
  -3   2   2        0.55        3.04      5.97 o
  -2   2   2      741.24      690.34     16.67 o
  -1   2   2      620.53      633.29     13.28 o
   0   2   2     8164.24     9095.97    110.76 o
   1   2   2      653.43      773.43     19.27 o
   2   2   2    12200.33    12717.01    155.92 o
   3   2   2     4013.26     4247.77     64.70 o
   4   2   2     3470.96     3497.75     52.13 o
   5   2   2     1132.01     1148.21     28.08 o
   6   2   2     1684.50     1691.53     46.61 o
   7   2   2      464.14      393.35     24.70 o
   8   2   2     1937.39     1797.23     44.97 o
   9   2   2      138.15      152.65     21.34 o
  10   2   2      440.36      429.73     29.89 o
  11   2   2        0.51      -59.41     59.41 o
 -12   3   2       18.34      -58.92     70.74 o
 -11   3   2      800.92      770.83     76.47 o
 -10   3   2       20.48        6.42     38.07 o
  -9   3   2     2168.08     2145.09     76.17 o
  -8   3   2        1.29      -11.13     23.44 o
  -7   3   2     3489.19     3480.91     70.40 o
  -6   3   2       50.70       42.06     11.85 o
  -5   3   2     2432.11     2335.90     38.85 o
  -4   3   2     1026.59     1072.32     24.78 o
  -3   3   2     1043.47     1203.72     27.92 o
  -2   3   2        1.67       -0.64      7.78 o
  -1   3   2     2404.55     2417.99     38.42 o
   0   3   2     3049.96     2973.68     50.54 o
   1   3   2    11180.57    11728.96    143.16 o
   2   3   2      334.89      343.84     10.02 o
   3   3   2    10885.77    10967.10    127.85 o
   4   3   2      408.83      449.86     15.46 o
   5   3   2     2505.57     2320.63     37.31 o
   6   3   2       11.02        7.21     11.92 o
   7   3   2     2142.92     2165.01     38.17 o
   8   3   2     1063.93     1074.64     30.26 o
   9   3   2      686.99      768.92     33.04 o
  10   3   2       29.13       -4.34     23.52 o
  11   3   2       61.63       73.51     85.42 o
 -11   4   2        0.01       16.38     69.67 o
 -10   4   2     1175.20     1119.53     66.68 o
  -9   4   2       25.24       18.21     32.92 o
  -8   4   2      823.84      839.62     38.29 o
  -7   4   2      441.51      467.51     22.72 o
  -6   4   2     1609.39     1620.39     37.20 o
  -5   4   2     2927.20     2913.86     47.34 o
  -4   4   2     2130.73     2086.03     35.12 o
  -3   4   2      351.14      342.47     16.54 o
  -2   4   2     1090.32     1112.26     22.84 o
  -1   4   2     4940.08     4850.79    106.94 o
   0   4   2    10114.60    10444.38    164.74 o
   1   4   2      275.33      255.32     19.86 o
   2   4   2    12435.51    12578.11    145.79 o
   3   4   2        0.21        9.24      7.15 o
   4   4   2     9936.34     9757.48    116.14 o
   5   4   2      232.06      259.85     12.52 o
   6   4   2     3863.21     3717.60     56.14 o
   7   4   2       50.47       42.41     15.43 o
   8   4   2     1167.82     1179.86     32.74 o
   9   4   2       30.84       18.20     20.74 o
  10   4   2      343.75      365.48     30.91 o
  11   4   2       48.29       30.05     48.54 o
 -11   5   2      499.43      480.31     60.17 o
 -10   5   2        7.28       17.04     40.68 o
  -9   5   2      455.93      563.43     72.31 o
  -8   5   2       91.22       85.89     27.63 o
  -7   5   2     1434.26     1540.62     44.92 o
  -6   5   2     1323.93     1326.08     31.08 o
  -5   5   2     2489.68     2360.21     40.95 o
  -4   5   2      612.00      582.56     19.45 o
  -3   5   2     5198.37     4829.54     76.10 o
  -2   5   2       84.03      127.02      9.47 o
  -1   5   2     9547.18     9288.43    134.99 o
   0   5   2     5369.22     5679.01     85.52 o
   1   5   2     3390.69     3301.79     53.30 o
   2   5   2      414.28      411.33     15.73 o
   3   5   2       65.39       49.65      8.89 o
   4   5   2        0.31       18.99      8.92 o
   5   5   2     5237.09     5056.27     70.90 o
   6   5   2        7.77       -4.72     13.80 o
   7   5   2      943.32      962.25     28.58 o
   8   5   2        1.17       11.27     18.83 o
   9   5   2      715.54      743.56     31.90 o
  10   5   2      251.15      289.73     33.40 o
  11   5   2      363.34      332.45     55.82 o
 -11   6   2        7.23       51.89     50.64 o
 -10   6   2      124.95      165.97     45.06 o
  -9   6   2       18.66      -29.43     30.09 o
  -8   6   2      143.37      151.91     28.61 o
  -7   6   2       10.86       -9.21     21.20 o
  -6   6   2      301.77      318.93     27.91 o
  -5   6   2      404.87      431.78     17.85 o
  -4   6   2     3914.81     3474.15     60.17 o
  -3   6   2     1971.75     2228.36     42.65 o
  -2   6   2    11592.72    10972.75    148.05 o
  -1   6   2       74.68       61.77     10.78 o
   0   6   2     2821.85     2583.08     45.11 o
   1   6   2     3983.41     4121.33     83.36 o
   2   6   2      113.61       62.63     15.62 o
   3   6   2      263.34      308.84     16.84 o
   4   6   2      856.70      881.48     26.03 o
   5   6   2        3.96        7.24     14.05 o
   6   6   2     1263.72     1222.54     31.75 o
   7   6   2      699.89      651.77     25.88 o
   8   6   2      561.68      527.43     27.35 o
   9   6   2       12.58        6.03     34.92 o
  10   6   2      534.50      528.33     45.61 o
  11   6   2       10.00       33.73     53.03 o
 -11   7   2      117.27      135.84     66.43 o
 -10   7   2        9.01      -36.61     43.80 o
  -9   7   2      252.91      287.87     37.81 o
  -8   7   2        0.66       20.01     30.34 o
  -7   7   2       23.10       -9.54     23.78 o
  -6   7   2       15.90       16.22     26.31 o
  -5   7   2     1798.99     1816.72     47.29 o
  -4   7   2       10.65      -15.05     15.05 o
  -3   7   2     6901.03     6539.42    102.27 o
  -2   7   2       17.49        7.49     10.55 o
  -1   7   2     5526.27     5082.34     80.16 o
   0   7   2      811.53      874.48     43.02 o
   1   7   2     1629.68     1662.41     34.07 o
   2   7   2      182.32      177.77     14.08 o
   3   7   2     2700.99     2768.44     50.19 o
   4   7   2      398.56      435.07     23.51 o
   5   7   2        3.00       -7.76     16.20 o
   6   7   2        8.37       11.47     17.06 o
   7   7   2     1288.06     1232.47     39.08 o
   8   7   2        4.46        8.56     24.07 o
   9   7   2      198.02      251.96     39.54 o
  10   7   2       31.43       -3.44     42.27 o
 -10   8   2      524.55      517.45     56.46 o
  -9   8   2        0.08       -4.26     34.13 o
  -8   8   2      923.74      966.66     81.63 o
  -7   8   2      368.00      375.63     29.36 o
  -6   8   2      119.89      126.07     20.34 o
  -5   8   2      692.67      644.72     27.16 o
  -4   8   2     2735.41     2777.74     54.66 o
  -3   8   2      304.97      328.02     19.68 o
  -2   8   2     7687.54     7489.13    105.71 o
  -1   8   2        2.86        2.71     11.83 o
   0   8   2     1434.93     1458.20     34.27 o
   1   8   2     1308.50     1364.72     32.19 o
   2   8   2        1.37      -12.46     13.30 o
   3   8   2      268.07      270.49     17.14 o
   4   8   2     1525.46     1575.13     42.25 o
   5   8   2        0.73       -5.77     19.72 o
   6   8   2     1575.90     1637.61     42.56 o
   7   8   2       47.49        3.13     22.40 o
   8   8   2      207.23      254.94     37.34 o
   9   8   2      216.31      135.24     45.56 o
  10   8   2       88.27       19.30     47.03 o
 -10   9   2       60.13       41.35     52.49 o
  -9   9   2      724.72      803.13     53.40 o
  -8   9   2        7.83      -30.13     33.97 o
  -7   9   2      513.95      502.01     37.77 o
  -6   9   2      257.33      288.69     32.94 o
  -5   9   2      389.33      433.50     27.93 o
  -4   9   2      132.34      100.72     21.49 o
  -3   9   2      553.26      560.45     36.51 o
  -2   9   2        2.34       -3.57     13.47 o
  -1   9   2     1144.35     1164.73     29.22 o
   0   9   2      110.37      133.26     14.76 o
   1   9   2      521.69      536.65     26.50 o
   2   9   2      249.32      245.79     20.17 o
   3   9   2     1042.15     1100.94     37.51 o
   4   9   2        0.09       -1.95     20.51 o
   5   9   2     4404.63     4229.49     77.40 o
   6   9   2       21.36        1.63     21.67 o
   7   9   2     1352.54     1277.83     47.80 o
   8   9   2       45.39       44.33     37.06 o
   9   9   2      198.58      212.91     42.18 o
  10   9   2       31.65       -3.97     47.05 o
  -9  10   2       23.80        5.02     44.20 o
  -8  10   2      695.68      817.21     51.62 o
  -7  10   2       79.04      108.33     36.28 o
  -6  10   2      306.60      309.43     35.30 o
  -5  10   2        0.41       12.09     22.91 o
  -4  10   2      186.47      265.79     25.05 o
  -3  10   2       64.32       55.72     20.09 o
  -2  10   2      699.26      691.76     37.30 o
  -1  10   2        3.62       13.29     15.35 o
   0  10   2      114.98      133.80     17.31 o
   1  10   2       49.58       51.26     15.72 o
   2  10   2     1103.52     1127.99     40.92 o
   3  10   2      274.23      287.52     23.78 o
   4  10   2     2641.54     2616.53     56.19 o
   5  10   2      329.36      301.69     28.92 o
   6  10   2     1589.31     1669.11     54.64 o
   7  10   2        4.76       40.01     29.49 o
   8  10   2      385.00      457.62     51.43 o
   9  10   2       41.18       61.68     54.04 o
  -9  11   2      281.74      166.38     56.96 o
  -8  11   2      138.67      170.88     42.47 o
  -7  11   2      472.63      546.90     44.28 o
  -6  11   2      140.64      209.13     41.79 o
  -5  11   2      285.29      310.90     31.26 o
  -4  11   2        5.86        7.53     23.45 o
  -3  11   2     1471.17     1299.90     43.13 o
  -2  11   2      488.61      466.07     27.86 o
  -1  11   2     1154.54     1143.55     32.31 o
   0  11   2      244.06      251.07     25.34 o
   1  11   2     2125.27     2176.42     58.02 o
   2  11   2      440.22      479.53     26.83 o
   3  11   2      989.81     1023.39     39.66 o
   4  11   2      325.01      366.53     30.55 o
   5  11   2     1517.14     1412.93     48.88 o
   6  11   2       66.71       83.17     31.07 o
   7  11   2      683.15      729.04     49.84 o
   8  11   2      253.92      280.27     49.11 o
   9  11   2      248.97      217.20     49.23 o
  -8  12   2      359.92      279.33     56.47 o
  -7  12   2       82.37        7.76     37.33 o
  -6  12   2      767.36      770.03     63.76 o
  -5  12   2        0.21       -8.54     26.32 o
  -4  12   2     1183.36     1222.81     53.87 o
  -3  12   2       18.52        5.22     27.85 o
  -2  12   2     1765.75     1844.39     52.25 o
  -1  12   2       54.57       29.18     23.16 o
   0  12   2     2012.85     1866.52     43.48 o
   1  12   2        4.38      -16.45     21.44 o
   2  12   2      814.08      884.39     47.33 o
   3  12   2      514.83      526.41     34.58 o
   4  12   2      483.95      482.34     37.02 o
   5  12   2        2.49       17.77     31.09 o
   6  12   2      180.68      176.67     35.58 o
   7  12   2      148.48      158.54     38.53 o
   8  12   2      137.24      124.13     47.53 o
  -7  13   2      198.93      245.86     52.06 o
  -6  13   2        3.50       13.71     39.31 o
  -5  13   2      868.14      861.12     43.76 o
  -4  13   2       18.97       11.37     50.87 o
  -3  13   2     1326.79     1275.58     48.56 o
  -2  13   2        5.01       -7.29     26.00 o
  -1  13   2     1607.20     1602.03     62.79 o
   0  13   2       33.54       29.29     21.51 o
   1  13   2      314.20      313.49     27.40 o
   2  13   2       59.85       29.26     27.22 o
   3  13   2      599.64      645.14     38.16 o
   4  13   2      124.56      113.25     31.75 o
   5  13   2       48.65       28.54     33.76 o
   6  13   2        5.25      -36.11     36.33 o
   7  13   2       72.44       20.21     42.88 o
  -6  14   2      495.20      594.37     66.75 o
  -5  14   2      103.73      174.79     48.57 o
  -4  14   2      451.95      417.73     41.33 o
  -3  14   2       86.54       80.48     31.76 o
  -2  14   2      274.49      297.94     34.48 o
  -1  14   2      199.58      180.12     32.24 o
   0  14   2     1202.89     1179.22     58.37 o
   1  14   2       34.43       34.03     29.74 o
   2  14   2      815.38      829.33     42.52 o
   3  14   2        8.09       13.19     31.24 o
   4  14   2      148.86      178.77     35.71 o
   5  14   2        8.86       -5.77     36.36 o
   6  14   2       79.54       87.22     39.00 o
  -5  15   2      251.28      221.71     54.42 o
  -4  15   2      129.53      198.69     42.85 o
  -3  15   2       17.66      -21.91     36.16 o
  -2  15   2       11.27      -22.91     34.61 o
  -1  15   2      118.49      121.16     34.71 o
   0  15   2       41.30       94.98     42.88 o
   1  15   2      724.79      752.30     67.11 o
   2  15   2       12.85       10.54     38.44 o
   3  15   2      596.86      616.77     43.59 o
   4  15   2        5.46       -7.62     42.93 o
   5  15   2      297.33      327.41     43.03 o
  -3  16   2        1.66      -44.63     44.63 o
  -2  16   2        8.86       16.16     45.03 o
  -1  16   2        4.47       28.87     48.95 o
   0  16   2       28.88       62.22     50.95 o
   1  16   2       23.72       49.43     58.86 o
   2  16   2      535.95      488.47     48.65 o
   3  16   2        0.72      -33.02     47.00 o
 -11   0   3        3.17       28.19     60.37 o
  -9   0   3       22.33      -42.21     42.21 o
  -7   0   3     1630.77     1623.32     42.61 o
  -5   0   3    11523.29    11431.27    177.21 o
  -3   0   3     6538.11     6095.23    157.90 o
  -1   0   3    37517.94    36568.22    993.40 o
   1   0   3     8811.35     8419.60    146.31 o
   3   0   3      805.62      757.11     27.66 o
   5   0   3     1786.35     1967.64     54.27 o
   7   0   3        1.51        1.17     23.51 o
   9   0   3      417.21      541.95     71.68 o
  11   0   3     1173.91     1160.47    115.90 o
 -12   1   3      250.48      203.84     60.37 o
 -11   1   3        2.82      -26.70     50.15 o
 -10   1   3      122.02      118.36     42.43 o
  -9   1   3      100.99      132.50     29.91 o
  -8   1   3      240.42      177.95     26.70 o
  -7   1   3     1123.72     1110.06     29.01 o
  -6   1   3     2901.18     2850.69     43.31 o
  -5   1   3      457.33      489.92     15.96 o
  -4   1   3    10054.71     9849.74    132.27 o
  -3   1   3        3.07       20.44     12.94 o
  -2   1   3       30.66        9.24      6.94 o
  -1   1   3     1270.81     1091.48     21.62 o
   0   1   3     1896.79     1698.03     23.33 o
   1   1   3     9774.52    10339.71    135.49 o
   2   1   3     9846.61     9485.96    132.91 o
   3   1   3     6241.27     6403.66     94.52 o
   4   1   3      996.88      869.71     29.51 o
   5   1   3       32.77       48.27     12.24 o
   6   1   3       78.75       81.91     15.16 o
   7   1   3      319.71      323.26     21.11 o
   8   1   3      910.65      926.97     34.30 o
   9   1   3      178.99      185.00     28.85 o
  10   1   3     1286.35     1336.34     67.01 o
  11   1   3        5.32       21.04     44.16 o
 -12   2   3       59.10       12.18     58.34 o
 -11   2   3      691.02      692.46    152.77 o
 -10   2   3      104.70      -20.92     46.49 o
  -9   2   3     1292.82     1284.62     58.63 o
  -8   2   3      402.95      409.69     41.88 o
  -7   2   3     2712.16     2635.73     55.54 o
  -6   2   3      652.48      601.67     22.63 o
  -5   2   3     3746.85     3605.46     63.02 o
  -4   2   3        1.63        1.20      7.90 o
  -3   2   3     2841.50     2822.89     49.74 o
  -2   2   3      785.27      772.74     18.89 o
  -1   2   3     1388.98     1720.03     25.74 o
   0   2   3     9496.88     9663.52    137.38 o
   1   2   3    10502.95    10537.04    149.07 o
   2   2   3     4225.82     4979.98     68.61 o
   3   2   3    17439.09    17335.23    226.77 o
   4   2   3      145.61      138.61     11.37 o
   5   2   3      685.03      630.89     20.69 o
   6   2   3       63.90       65.41     14.14 o
   7   2   3     1168.13     1183.72     32.56 o
   8   2   3      285.12      333.40     23.83 o
   9   2   3      896.38      937.04     33.69 o
  10   2   3       73.18       61.35     23.97 o
  11   2   3      232.77      249.75     44.81 o
 -11   3   3      108.96      237.92     61.75 o
 -10   3   3      789.82      747.50     92.99 o
  -9   3   3       86.58       93.16     34.42 o
  -8   3   3     1090.45     1194.33     47.01 o
  -7   3   3     1327.03     1255.85     43.72 o
  -6   3   3     3246.51     3130.04     54.09 o
  -5   3   3      114.91      129.49     11.33 o
  -4   3   3      856.40      876.34     20.67 o
  -3   3   3     1068.65     1050.76     19.10 o
  -2   3   3     4798.56     4720.89     70.50 o
  -1   3   3    13297.75    14273.97    201.50 o
   0   3   3     4769.88     4846.38     61.88 o
   1   3   3     1043.56     1269.98     26.42 o
   2   3   3    16036.36    16060.30    210.04 o
   3   3   3      234.10      297.03     11.73 o
   4   3   3    11757.32    11321.65    142.59 o
   5   3   3       18.25       19.53     10.71 o
   6   3   3     5423.14     5290.34     74.17 o
   7   3   3      155.44      147.54     17.68 o
   8   3   3     1091.59     1116.63     35.67 o
   9   3   3      140.10      130.99     21.55 o
  10   3   3      153.03      131.99     25.69 o
  11   3   3        5.84       97.84     94.07 o
 -11   4   3      749.61      663.54     62.68 o
 -10   4   3      126.28      120.58     41.48 o
  -9   4   3     1029.50      998.93     54.47 o
  -8   4   3       31.38      -15.65     24.28 o
  -7   4   3     2320.94     2379.80     72.13 o
  -6   4   3      500.67      492.75     20.14 o
  -5   4   3     1081.05     1042.76     28.22 o
  -4   4   3     2401.41     2425.26     41.72 o
  -3   4   3     1599.41     1683.79     31.16 o
  -2   4   3      395.76      364.35     13.47 o
  -1   4   3     5253.44     5158.87     77.25 o
   0   4   3     1363.58     1537.73     28.18 o
   1   4   3     5081.49     5088.24     66.11 o
   2   4   3       46.56       96.76      9.13 o
   3   4   3     5466.75     5170.44     64.71 o
   4   4   3      191.58      172.12     10.70 o
   5   4   3     9111.92     8660.65    105.88 o
   6   4   3      624.23      607.84     21.11 o
   7   4   3     1249.14     1274.88     31.11 o
   8   4   3       35.64       35.63     20.27 o
   9   4   3      580.93      593.53     27.44 o
  10   4   3        0.02      -17.78     27.35 o
  11   4   3      174.18      146.91    105.24 o
 -11   5   3        2.68       67.35     59.51 o
 -10   5   3      541.05      502.64     71.20 o
  -9   5   3      111.53      123.73     37.91 o
  -8   5   3      687.93      696.74     37.81 o
  -7   5   3      130.77      132.86     24.32 o
  -6   5   3      557.00      526.76     29.66 o
  -5   5   3        1.26       -6.56     13.71 o
  -4   5   3     2443.90     2370.34     47.86 o
  -3   5   3      988.26     1004.99     23.78 o
  -2   5   3     1407.16     1342.14     27.47 o
  -1   5   3      541.56      630.16     18.33 o
   0   5   3     6211.72     5860.08    102.06 o
   1   5   3     9973.08    10590.36    153.25 o
   2   5   3      225.26      176.04     10.93 o
   3   5   3        3.17       23.87      8.72 o
   4   5   3     1620.47     1513.01     26.91 o
   5   5   3     1362.78     1354.31     28.78 o
   6   5   3      440.46      408.03     20.11 o
   7   5   3       53.69       60.27     16.41 o
   8   5   3     1277.84     1167.93     44.41 o
   9   5   3       10.54       41.49     22.96 o
  10   5   3      345.57      368.42     34.92 o
  11   5   3        0.01       43.14     58.44 o
 -11   6   3      143.23       66.99     50.40 o
 -10   6   3       19.00       40.01     45.35 o
  -9   6   3      453.47      408.92     47.30 o
  -8   6   3      106.03      146.70     28.71 o
  -7   6   3      301.24      323.26     29.14 o
  -6   6   3       82.12       55.15     22.66 o
  -5   6   3     1748.06     1678.00     47.73 o
  -4   6   3      169.77      168.63     17.14 o
  -3   6   3     7280.89     7048.75    106.27 o
  -2   6   3      465.36      453.66     25.73 o
  -1   6   3     8636.61     8308.23    123.21 o
   0   6   3      463.77      466.71     20.35 o
   1   6   3      781.60      617.30     19.80 o
   2   6   3      173.09      227.40     18.84 o
   3   6   3      140.09      128.94     12.61 o
   4   6   3      946.43      985.52     30.17 o
   5   6   3       97.29       81.38     14.05 o
   6   6   3      503.34      465.00     20.22 o
   7   6   3     1609.88     1608.67     48.62 o
   8   6   3      131.38      133.20     22.97 o
   9   6   3      801.15      886.75     42.86 o
  10   6   3        9.24      -34.18     34.18 o
  11   6   3      488.28      488.75     52.55 o
 -11   7   3       13.53        2.53     57.50 o
 -10   7   3      110.82       88.91     48.63 o
  -9   7   3        9.45       16.53     39.19 o
  -8   7   3      526.29      548.63     37.13 o
  -7   7   3      320.31      296.31     31.07 o
  -6   7   3      725.14      802.22     37.13 o
  -5   7   3       64.31       43.26     19.24 o
  -4   7   3     3122.46     3144.58     62.92 o
  -3   7   3      327.51      338.62     14.21 o
  -2   7   3    15325.21    15420.31    222.48 o
  -1   7   3        0.41      -11.79     11.79 o
   0   7   3     4369.86     4313.60     72.50 o
   1   7   3       22.35       32.48     11.64 o
   2   7   3     1409.44     1394.67     31.90 o
   3   7   3      355.35      362.59     17.66 o
   4   7   3       16.74       38.08     16.93 o
   5   7   3      619.64      591.34     23.90 o
   6   7   3     1418.32     1379.56     37.93 o
   7   7   3       84.83       72.72     21.46 o
   8   7   3      374.10      401.45     37.66 o
   9   7   3       35.17      -12.09     32.69 o
  10   7   3      546.84      511.07     50.10 o
 -10   8   3       16.25       15.47     48.47 o
  -9   8   3      766.49      779.21     47.18 o
  -8   8   3        0.86       -2.02     31.60 o
  -7   8   3      222.23      220.86     32.08 o
  -6   8   3      390.10      336.18     31.23 o
  -5   8   3      655.02      667.16     30.04 o
  -4   8   3       21.77       35.73     16.96 o
  -3   8   3     3656.64     3521.49     66.95 o
  -2   8   3       38.46       33.76     14.18 o
  -1   8   3     7162.41     7068.30    109.17 o
   0   8   3      875.04      869.68     26.51 o
   1   8   3     2095.29     2088.46     52.67 o
   2   8   3      159.92      156.86     15.41 o
   3   8   3      437.85      462.40     21.08 o
   4   8   3       68.96       27.78     19.82 o
   5   8   3     1172.17     1152.17     38.36 o
   6   8   3       33.49        7.86     23.02 o
   7   8   3     1547.43     1521.31     56.46 o
   8   8   3      295.78      285.70     34.71 o
   9   8   3      177.03      242.48     42.47 o
  10   8   3       18.57       19.35     45.61 o
 -10   9   3     1026.00      973.11     71.46 o
  -9   9   3        3.25       11.81     39.95 o
  -8   9   3     1758.06     1845.52    116.01 o
  -7   9   3        2.32       19.71     30.20 o
  -6   9   3      398.53      387.34     40.78 o
  -5   9   3      353.03      347.37     26.32 o
  -4   9   3       22.31        7.77     20.82 o
  -3   9   3       97.62      114.82     19.57 o
  -2   9   3      460.08      438.23     18.44 o
  -1   9   3       78.58       73.68     16.54 o
   0   9   3     1961.64     1938.56     41.67 o
   1   9   3      435.61      399.43     20.68 o
   2   9   3      445.55      480.17     22.14 o
   3   9   3      174.74      187.31     21.16 o
   4   9   3     1990.49     1966.30     50.25 o
   5   9   3       51.52       13.55     25.04 o
   6   9   3     2242.50     2250.76     68.24 o
   7   9   3      173.51      176.75     30.30 o
   8   9   3      512.55      505.74     39.11 o
   9   9   3       78.91       95.47     42.55 o
  10   9   3       96.53      122.91     51.08 o
  -9  10   3      606.15      716.55    110.93 o
  -8  10   3       41.76       43.02     39.13 o
  -7  10   3      568.09      533.31     40.80 o
  -6  10   3       12.62       41.15     28.79 o
  -5  10   3       54.88       45.47     23.87 o
  -4  10   3        0.92        6.23     25.65 o
  -3  10   3      255.70      263.97     23.45 o
  -2  10   3      163.47      160.07     18.84 o
  -1  10   3      468.15      492.34     26.41 o
   0  10   3        1.14        7.71     16.54 o
   1  10   3     1341.85     1332.06     37.31 o
   2  10   3       21.12        1.40     17.47 o
   3  10   3     1365.26     1402.11     60.05 o
   4  10   3      300.23      276.52     30.44 o
   5  10   3     2660.89     2724.48     74.78 o
   6  10   3      311.09      275.82     42.86 o
   7  10   3      803.32      816.84     40.83 o
   8  10   3       58.26       37.30     38.01 o
   9  10   3      221.92      204.77     48.48 o
  -9  11   3       42.68      -34.98     45.92 o
  -8  11   3      472.48      588.38     48.28 o
  -7  11   3      503.98      513.78     42.41 o
  -6  11   3      312.70      257.07     34.92 o
  -5  11   3       19.63       -8.56     26.21 o
  -4  11   3      649.64      552.36     31.98 o
  -3  11   3      407.99      418.23     38.06 o
  -2  11   3     1644.11     1627.47     46.72 o
  -1  11   3        7.37       -6.99     17.10 o
   0  11   3     1545.88     1467.60     36.87 o
   1  11   3       61.69       40.69     18.27 o
   2  11   3      446.19      470.81     30.66 o
   3  11   3       90.78       84.80     24.36 o
   4  11   3     1561.41     1553.56     49.42 o
   5  11   3       17.39       46.06     27.52 o
   6  11   3      791.09      822.16     41.29 o
   7  11   3      125.04       97.77     33.35 o
   8  11   3      268.30      327.00     47.24 o
   9  11   3       85.28       40.40     66.81 o
  -8  12   3       49.49       87.71     45.94 o
  -7  12   3      506.63      574.49     51.30 o
  -6  12   3      125.12      190.20     49.37 o
  -5  12   3      762.94      782.96     39.37 o
  -4  12   3      185.12      190.83     29.73 o
  -3  12   3      864.37      830.07     36.70 o
  -2  12   3      179.48      140.05     26.27 o
  -1  12   3     1082.43     1078.61     37.00 o
   0  12   3       40.57       15.28     20.27 o
   1  12   3      996.82     1051.29     34.23 o
   2  12   3        0.03        4.23     24.36 o
   3  12   3      586.76      564.25     34.04 o
   4  12   3       40.15       41.51     26.59 o
   5  12   3       87.35       81.02     29.81 o
   6  12   3       42.13       70.12     32.63 o
   7  12   3      296.55      259.24     39.75 o
   8  12   3       68.68       67.42     50.03 o
  -7  13   3        9.67      -31.08     43.58 o
  -6  13   3      706.48      786.40     51.37 o
  -5  13   3        0.02        1.80     36.77 o
  -4  13   3     1244.42     1275.66     50.03 o
  -3  13   3       24.00      -22.18     27.81 o
  -2  13   3     2251.71     2199.02     61.04 o
  -1  13   3       45.91       58.15     26.14 o
   0  13   3      700.64      655.89     29.59 o
   1  13   3      557.45      570.50     36.21 o
   2  13   3      630.29      612.00     35.96 o
   3  13   3       20.96       91.70     30.87 o
   4  13   3      229.22      235.20     34.24 o
   5  13   3       31.95       14.50     33.26 o
   6  13   3      195.37      158.97     54.20 o
   7  13   3       13.49       -1.94     38.80 o
  -6  14   3        1.80      -32.58     50.89 o
  -5  14   3      939.04      943.20     72.62 o
  -4  14   3        3.23      -28.70     33.10 o
  -3  14   3      401.59      390.45     49.43 o
  -2  14   3       65.73       59.43     30.93 o
  -1  14   3      510.16      496.60     35.57 o
   0  14   3      180.95      187.88     42.11 o
   1  14   3      488.89      528.65     37.10 o
   2  14   3       48.17      -10.37     30.82 o
   3  14   3      430.53      482.21     56.42 o
   4  14   3       40.22       17.14     35.33 o
   5  14   3      223.50      240.09     41.11 o
   6  14   3      110.74      124.63     42.68 o
  -5  15   3        0.01      -51.28     51.28 o
  -4  15   3      276.59      249.67     46.72 o
  -3  15   3        1.86        4.62     37.23 o
  -2  15   3        8.13       -6.80     36.47 o
  -1  15   3       79.58      102.06     56.30 o
   0  15   3      331.30      365.51     49.79 o
   1  15   3       99.29      114.39     40.79 o
   2  15   3      833.15      827.61     46.29 o
   3  15   3        6.72      -10.14     36.52 o
   4  15   3      508.26      525.53     51.12 o
   5  15   3       19.56       43.31     42.04 o
  -3  16   3       33.59      -45.22     45.22 o
  -2  16   3       12.26       15.97     42.99 o
  -1  16   3        0.60       28.24     52.31 o
   0  16   3       11.93      -69.03     69.03 o
   1  16   3      196.29      265.49     51.80 o
   2  16   3        1.87      -54.04     66.32 o
   3  16   3      763.49      746.24     52.39 o
 -12   0   4      432.60      481.65    112.13 o
 -10   0   4      153.59      231.62     57.20 o
  -8   0   4        6.52      -21.45     28.56 o
  -6   0   4     7972.31     7597.59    160.91 o
  -4   0   4    13740.38    13629.95    240.07 o
  -2   0   4      845.49      862.22     33.09 o
   0   0   4     1684.93     1661.74     39.05 o
   2   0   4     2083.22     2129.76     51.41 o
   4   0   4      609.33      514.03     24.81 o
   6   0   4      800.01      620.88     32.47 o
   8   0   4      457.23      538.47     38.24 o
  10   0   4     1158.85     1248.10     81.27 o
 -12   1   4        8.45       -1.16     59.98 o
 -11   1   4      230.20      328.57     53.75 o
 -10   1   4       75.56      108.34     41.84 o
  -9   1   4      597.40      543.54     37.10 o
  -8   1   4      797.38      859.70     62.24 o
  -7   1   4     1843.14     1835.81     45.96 o
  -6   1   4      714.11      715.67     25.26 o
  -5   1   4    11170.53    11002.10    128.69 o
  -4   1   4      300.56      301.95     14.23 o
  -3   1   4    10449.28    10378.92    172.47 o
  -2   1   4      403.60      409.49     14.35 o
  -1   1   4    16672.83    17007.45    277.73 o
   0   1   4     9283.81     9362.89    114.89 o
   1   1   4     5091.74     4985.82     68.10 o
   2   1   4        3.87       23.74      6.94 o
   3   1   4    11010.58    11143.75    148.38 o
   4   1   4        2.21        1.56      9.24 o
   5   1   4     3635.03     3550.53     77.63 o
   6   1   4      516.22      515.93     21.39 o
   7   1   4      450.60      430.92     22.96 o
   8   1   4      140.76      167.45     23.67 o
   9   1   4      757.53      844.87     39.59 o
  10   1   4        6.35      -37.76     37.76 o
  11   1   4      828.95      859.22     61.86 o
 -12   2   4      255.57      238.62     64.73 o
 -11   2   4        2.38       46.46     66.09 o
 -10   2   4      599.79      600.57     64.52 o
  -9   2   4      140.03      140.41     42.32 o
  -8   2   4      699.37      785.97     45.17 o
  -7   2   4     1251.73     1218.86     36.44 o
  -6   2   4      458.01      461.59     26.14 o
  -5   2   4     1435.68     1469.94     33.96 o
  -4   2   4     3567.98     3527.84     62.41 o
  -3   2   4      496.90      489.27     19.48 o
  -2   2   4        2.74       19.41      6.37 o
  -1   2   4    22571.41    24078.63    271.92 o
   0   2   4      953.75     1078.66     19.07 o
   1   2   4       34.15       28.08      7.70 o
   2   2   4    11684.10    11304.36    149.52 o
   3   2   4       66.34       56.44      8.72 o
   4   2   4     8405.69     8248.88    113.36 o
   5   2   4      353.26      387.56     18.40 o
   6   2   4     1134.17     1230.99     29.68 o
   7   2   4      364.13      358.49     22.52 o
   8   2   4      759.94      736.86     39.24 o
   9   2   4      359.31      375.68     28.80 o
  10   2   4      491.24      509.66     32.22 o
  11   2   4        0.95      -14.76     59.14 o
 -11   3   4      855.85      921.62     83.91 o
 -10   3   4       65.94       23.33     40.44 o
  -9   3   4      294.07      276.95     41.75 o
  -8   3   4       68.03       33.36     30.63 o
  -7   3   4     1725.37     1739.80     50.27 o
  -6   3   4      449.33      442.92     20.67 o
  -5   3   4      522.75      513.19     20.89 o
  -4   3   4     1345.37     1385.11     27.52 o
  -3   3   4     7087.34     7126.23    104.57 o
  -2   3   4      863.74     1118.78     28.30 o
  -1   3   4     3368.88     3463.62     49.07 o
   0   3   4      226.49      271.60     10.69 o
   1   3   4    10080.65     9820.21    140.88 o
   2   3   4     1945.28     1848.85     30.80 o
   3   3   4     6710.40     6697.33     92.84 o
   4   3   4        5.35       23.80      9.38 o
   5   3   4     6629.70     6608.99     88.66 o
   6   3   4       32.31       42.86     14.05 o
   7   3   4     1529.38     1620.03     38.33 o
   8   3   4      148.89      126.49     20.71 o
   9   3   4      253.14      233.74     25.37 o
  10   3   4       26.02        7.38     31.20 o
  11   3   4      116.57      128.90     50.08 o
 -11   4   4       37.83       30.90     51.54 o
 -10   4   4      565.06      726.16     68.22 o
  -9   4   4      484.94      446.02     45.32 o
  -8   4   4      609.99      585.31     42.07 o
  -7   4   4        0.06        2.01     21.27 o
  -6   4   4      576.24      617.67     27.56 o
  -5   4   4       61.30       74.26      9.98 o
  -4   4   4     2303.84     2370.22     48.83 o
  -3   4   4     1979.49     2186.66     38.19 o
  -2   4   4     2571.64     2603.93     43.38 o
  -1   4   4     2471.40     2587.62     42.91 o
   0   4   4     6630.18     6618.94     90.24 o
   1   4   4     4459.71     4297.89     57.15 o
   2   4   4     4351.42     4299.61     73.86 o
   3   4   4        0.73        7.53      8.50 o
   4   4   4     2274.37     2297.33     39.74 o
   5   4   4     1312.36     1342.73     30.55 o
   6   4   4      403.38      422.35     23.03 o
   7   4   4       90.05       68.25     19.54 o
   8   4   4      668.07      724.75     33.16 o
   9   4   4       15.94       32.91     23.48 o
  10   4   4       82.94       64.90     30.99 o
  11   4   4       39.40       50.99     36.06 o
 -11   5   4      336.85      287.65     57.20 o
 -10   5   4      113.50      157.80     46.80 o
  -9   5   4     1019.82      921.55     86.03 o
  -8   5   4       33.59       29.33     25.80 o
  -7   5   4      575.15      524.68     31.64 o
  -6   5   4       35.23       39.63     23.84 o
  -5   5   4     1925.20     1803.07     50.49 o
  -4   5   4        0.08       -4.05     10.32 o
  -3   5   4      182.31      114.97     12.12 o
  -2   5   4        8.39        6.44      9.66 o
  -1   5   4     1902.51     1757.63     33.22 o
   0   5   4     2938.27     2960.43     49.20 o
   1   5   4     1367.67     1372.11     26.16 o
   2   5   4     1318.18     1120.99     22.50 o
   3   5   4     3086.00     3231.92     44.53 o
   4   5   4      789.05      845.89     23.37 o
   5   5   4      621.86      633.41     19.48 o
   6   5   4     2623.87     2521.83     56.41 o
   7   5   4     1180.33     1228.93     32.61 o
   8   5   4      401.94      454.80     29.72 o
   9   5   4      682.71      709.38     32.97 o
  10   5   4       32.97       53.33     32.53 o
  11   5   4      358.07      418.75     43.54 o
 -11   6   4       57.18       12.29     91.83 o
 -10   6   4      319.59      324.86     88.57 o
  -9   6   4       93.72       61.13     38.04 o
  -8   6   4     1493.01     1562.00     85.87 o
  -7   6   4       74.46      110.02     25.48 o
  -6   6   4     2088.01     1947.69     55.67 o
  -5   6   4       40.12       34.81     16.36 o
  -4   6   4     1224.18     1175.72     35.77 o
  -3   6   4      265.99      270.54     15.05 o
  -2   6   4     8981.93     8798.86    169.91 o
  -1   6   4        0.62       -1.77     11.18 o
   0   6   4     5499.51     5126.00     79.86 o
   1   6   4      528.72      459.10     19.04 o
   2   6   4      145.72      149.56     19.52 o
   3   6   4       99.68       87.92     10.87 o
   4   6   4       11.95        8.49     10.96 o
   5   6   4      316.77      291.59     17.45 o
   6   6   4     1955.20     1954.29     39.18 o
   7   6   4        1.68      -13.01     18.86 o
   8   6   4      609.86      651.73     30.33 o
   9   6   4       12.10       35.80     28.53 o
  10   6   4      700.41      717.99     45.66 o
  11   6   4        0.94       67.98     43.49 o
 -11   7   4       40.54       84.62     57.12 o
 -10   7   4        3.94        1.72     48.88 o
  -9   7   4      604.21      548.55     52.78 o
  -8   7   4      187.95      219.94     34.54 o
  -7   7   4     1024.69     1032.60     66.75 o
  -6   7   4      262.83      269.80     27.35 o
  -5   7   4     1232.38     1159.27     48.19 o
  -4   7   4       32.12       43.83     16.33 o
  -3   7   4     5999.94     5805.69     91.16 o
  -2   7   4      561.70      550.25     20.52 o
  -1   7   4     6390.13     6280.82    109.44 o
   0   7   4       88.86       93.29     16.46 o
   1   7   4     3546.19     3554.28     60.58 o
   2   7   4       41.48       48.68     13.18 o
   3   7   4       95.12      108.97     15.31 o
   4   7   4       50.60       31.15     15.62 o
   5   7   4      103.47      102.34     16.58 o
   6   7   4       16.43       12.08     19.33 o
   7   7   4     1313.35     1291.45     40.73 o
   8   7   4      138.51      125.49     30.02 o
   9   7   4     1122.78     1176.54     52.54 o
  10   7   4        0.14      -23.49     41.85 o
 -10   8   4      405.37      412.51     58.60 o
  -9   8   4        7.73      -17.41     43.60 o
  -8   8   4     1127.71     1248.83     56.21 o
  -7   8   4      403.17      373.31     41.12 o
  -6   8   4      575.57      582.29     34.72 o
  -5   8   4       20.19        9.05     18.73 o
  -4   8   4      881.39      905.52     35.95 o
  -3   8   4      254.79      280.14     17.80 o
  -2   8   4     4748.91     4594.88     75.91 o
  -1   8   4      186.90      180.50     15.86 o
   0   8   4     6644.43     6581.68    102.92 o
   1   8   4       45.75       11.91     14.42 o
   2   8   4     2293.59     2321.24     46.69 o
   3   8   4       14.54       13.98     14.80 o
   4   8   4     1419.72     1543.37     42.90 o
   5   8   4      128.88       97.85     24.59 o
   6   8   4     2380.68     2334.42     58.74 o
   7   8   4      337.76      291.17     28.59 o
   8   8   4     1439.21     1380.65     59.82 o
   9   8   4      163.91      125.47     40.36 o
  10   8   4      336.65      210.55     48.57 o
 -10   9   4       18.94      -55.10     55.10 o
  -9   9   4      762.65      760.55     62.06 o
  -8   9   4        1.20        3.03     32.87 o
  -7   9   4      886.72      867.57     44.64 o
  -6   9   4       24.65       18.20     27.07 o
  -5   9   4      233.56      219.21     25.61 o
  -4   9   4       13.78       -9.08     19.62 o
  -3   9   4       36.97       40.91     19.23 o
  -2   9   4       58.22       62.67     16.63 o
  -1   9   4     1921.05     1940.62     41.59 o
   0   9   4     2011.02     2006.90     48.72 o
   1   9   4     3722.61     3703.53     65.74 o
   2   9   4      334.46      308.12     20.48 o
   3   9   4      941.74      920.45     35.23 o
   4   9   4       21.56       34.63     24.15 o
   5   9   4     1465.44     1416.79     51.62 o
   6   9   4      337.90      283.69     32.05 o
   7   9   4      848.02      816.55     47.18 o
   8   9   4       22.18       58.99     37.73 o
   9   9   4      196.96      161.94     43.51 o
  -9  10   4       20.34       -7.64     50.99 o
  -8  10   4     1060.81     1006.15     57.08 o
  -7  10   4      252.98      206.14     35.67 o
  -6  10   4      336.76      350.79     33.33 o
  -5  10   4       10.76       78.93     36.79 o
  -4  10   4       47.17       18.06     22.68 o
  -3  10   4      267.79      262.96     23.58 o
  -2  10   4     1297.46     1366.45     49.73 o
  -1  10   4       57.86       66.27     18.43 o
   0  10   4     2959.21     2900.73     56.49 o
   1  10   4        3.62        8.45     17.57 o
   2  10   4      496.20      535.81     24.44 o
   3  10   4        0.20       22.95     24.29 o
   4  10   4     1723.97     1812.29     98.63 o
   5  10   4      243.31      210.10     30.56 o
   6  10   4      966.80      995.18     88.66 o
   7  10   4       17.86       37.34     34.19 o
   8  10   4      227.87      218.54     36.57 o
   9  10   4        0.01       26.48     45.81 o
  -9  11   4      283.80      332.81     55.89 o
  -8  11   4      245.68      212.70     44.13 o
  -7  11   4      269.45      163.91     37.52 o
  -6  11   4      509.63      432.45     38.93 o
  -5  11   4      118.42      169.66     34.29 o
  -4  11   4      220.23      185.50     26.97 o
  -3  11   4     1282.89     1236.61     48.42 o
  -2  11   4      380.20      394.73     27.57 o
  -1  11   4     1153.79     1155.05     33.00 o
   0  11   4     1209.81     1255.95     37.42 o
   1  11   4      389.63      490.95     26.21 o
   2  11   4       26.04       29.74     24.96 o
   3  11   4      789.05      730.87     39.41 o
   4  11   4        5.98       18.02     34.61 o
   5  11   4      287.44      307.32     35.77 o
   6  11   4        4.02       -9.26     28.50 o
   7  11   4      432.65      384.30     38.58 o
   8  11   4       46.31      102.58     48.18 o
  -8  12   4      273.75      320.00     49.08 o
  -7  12   4      117.74      125.17     43.55 o
  -6  12   4     1024.08     1063.88     54.20 o
  -5  12   4       76.72      106.75     35.59 o
  -4  12   4      825.71      779.30     38.25 o
  -3  12   4      303.87      336.01     29.68 o
  -2  12   4      433.09      406.91     29.91 o
  -1  12   4     1390.03     1489.04     42.99 o
   0  12   4      831.88      861.10     30.53 o
   1  12   4       87.36       88.09     23.75 o
   2  12   4     1136.10     1015.04     46.92 o
   3  12   4        4.82       16.69     31.48 o
   4  12   4      148.42      178.04     30.70 o
   5  12   4        7.31       68.41     30.92 o
   6  12   4      365.14      363.60     37.42 o
   7  12   4       49.98       34.46     39.53 o
   8  12   4      304.46      381.78     75.11 o
  -7  13   4      345.58      366.70     51.56 o
  -6  13   4        5.77      -24.16     42.78 o
  -5  13   4      927.03      910.26     51.81 o
  -4  13   4       10.37       32.77     30.19 o
  -3  13   4      970.91     1082.62     44.49 o
  -2  13   4        8.29       -3.20     27.32 o
  -1  13   4      441.63      421.76     39.88 o
   0  13   4      238.78      255.37     27.97 o
   1  13   4      221.29      219.12     29.81 o
   2  13   4      147.12      110.91     29.19 o
   3  13   4      132.73      136.70     31.49 o
   4  13   4       53.72       40.75     31.26 o
   5  13   4      442.37      459.67     39.72 o
   6  13   4       40.94        4.02     36.17 o
   7  13   4      258.50      295.33     44.51 o
  -6  14   4      461.56      441.51     52.30 o
  -5  14   4       14.95       13.73     42.11 o
  -4  14   4     1067.73     1092.13     48.81 o
  -3  14   4        1.17       34.90     35.78 o
  -2  14   4      744.04      757.81     41.66 o
  -1  14   4      321.69      284.08     37.37 o
   0  14   4      162.42      153.84     44.54 o
   1  14   4      253.86      252.94     33.62 o
   2  14   4      278.67      262.90     50.96 o
   3  14   4       10.68        3.87     32.94 o
   4  14   4      487.45      507.84     42.73 o
   5  14   4      131.91       83.28     39.10 o
   6  14   4      229.32      249.16     59.31 o
  -5  15   4      374.58      364.47     51.69 o
  -4  15   4       80.47      108.21     44.64 o
  -3  15   4      189.07      181.36     43.60 o
  -2  15   4       20.50       -7.05     40.71 o
  -1  15   4      302.11      323.07     43.41 o
   0  15   4       49.60       35.78     47.68 o
   1  15   4      491.59      579.30     47.93 o
   2  15   4       56.64       61.03     36.55 o
   3  15   4      891.90      913.05     64.96 o
   4  15   4        0.04       40.24     40.44 o
   5  15   4      419.10      465.26     48.75 o
  -3  16   4        7.77      -45.23     45.23 o
  -2  16   4       21.28      -43.27     43.27 o
  -1  16   4        3.20       35.77     52.99 o
   0  16   4      118.83      124.14     53.09 o
   1  16   4        2.83       32.35     50.64 o
   2  16   4      781.92      737.75     68.46 o
   3  16   4        0.01       27.11     41.92 o
 -11   0   5      538.72      542.50     82.41 o
  -9   0   5      243.93      224.85     69.05 o
  -7   0   5     1089.81     1044.84    106.67 o
  -5   0   5    15571.68    15755.42    278.56 o
  -3   0   5    22063.76    22997.71    467.40 o
  -1   0   5     1966.63     1869.86     44.11 o
   1   0   5      504.02      553.66     27.21 o
   3   0   5      135.65       97.36     32.26 o
   5   0   5     5705.14     5720.24    156.48 o
   7   0   5     1095.85     1110.33     50.60 o
   9   0   5     1707.63     1641.17     83.00 o
  11   0   5      660.86      798.09     77.36 o
 -12   1   5      159.71      129.61     62.40 o
 -11   1   5        0.03      -43.04     51.25 o
 -10   1   5      707.85      834.09     58.95 o
  -9   1   5      445.03      477.66     38.07 o
  -8   1   5      543.78      531.04     34.03 o
  -7   1   5      236.44      273.04     22.27 o
  -6   1   5     3041.17     3041.75     54.58 o
  -5   1   5        1.51       11.38     11.70 o
  -4   1   5     8680.77     8604.81    138.65 o
  -3   1   5      333.19      304.23     33.47 o
  -2   1   5    14555.93    14601.79    208.62 o
  -1   1   5      968.26      888.92     18.66 o
   0   1   5       19.21       13.33      5.80 o
   1   1   5       69.10       58.84      7.17 o
   2   1   5     3103.90     3177.74     52.01 o
   3   1   5        0.06        4.68      8.59 o
   4   1   5     6195.75     5871.04     88.25 o
   5   1   5        0.03        9.33     11.98 o
   6   1   5     2020.52     2009.05     39.87 o
   7   1   5        0.40      -16.90     16.90 o
   8   1   5      664.56      704.09     29.67 o
   9   1   5       71.63       56.45     28.13 o
  10   1   5      800.08      813.45     43.37 o
  11   1   5        2.40        9.62     62.89 o
 -11   2   5      336.45      328.87     63.15 o
 -10   2   5        2.93      -40.95     50.45 o
  -9   2   5      456.80      428.90     60.50 o
  -8   2   5        3.75        5.32     27.23 o
  -7   2   5     1403.39     1337.13     42.92 o
  -6   2   5     1119.68     1123.46     32.05 o
  -5   2   5     2034.08     1880.37     40.75 o
  -4   2   5      158.28      192.02     15.64 o
  -3   2   5     2699.39     2486.57     46.50 o
  -2   2   5     3164.63     3127.67     44.87 o
  -1   2   5     2377.20     2227.21     33.69 o
   0   2   5      544.18      509.17     12.78 o
   1   2   5     3452.20     3411.84     53.95 o
   2   2   5      267.75      283.61     11.15 o
   3   2   5    12837.08    12915.63    171.94 o
   4   2   5      784.42      894.74     29.16 o
   5   2   5     3948.09     4068.31     63.17 o
   6   2   5      298.54      297.03     19.71 o
   7   2   5     1301.81     1233.52     42.48 o
   8   2   5       10.04       -8.13     20.59 o
   9   2   5      126.29      138.07     26.62 o
  10   2   5        1.75      -47.19     47.19 o
  11   2   5      484.30      555.21     58.56 o
 -11   3   5        0.15      -41.87     62.51 o
 -10   3   5      590.23      725.90     53.46 o
  -9   3   5      699.24      645.50     57.42 o
  -8   3   5      160.23      155.60     31.92 o
  -7   3   5      118.04      140.00     22.62 o
  -6   3   5       73.65       85.35     16.13 o
  -5   3   5      231.78      239.96     15.91 o
  -4   3   5     4087.44     4142.91     72.58 o
  -3   3   5     4370.02     4403.85     67.56 o
  -2   3   5      318.37      290.86     11.48 o
  -1   3   5     5253.44     5482.35     65.68 o
   0   3   5     7165.86     7104.43    104.17 o
   1   3   5      209.57      265.01     13.41 o
   2   3   5     5545.70     5204.36     80.03 o
   3   3   5       26.41       38.09      9.53 o
   4   3   5     2775.70     2615.54     40.70 o
   5   3   5       18.04       15.75     11.53 o
   6   3   5      554.42      562.40     20.81 o
   7   3   5       67.00       66.48     18.57 o
   8   3   5      393.38      443.32     30.00 o
   9   3   5       79.86       65.21     35.27 o
  10   3   5       14.87      -29.13     29.13 o
  11   3   5        1.36       25.20     40.38 o
 -11   4   5      686.38      750.09     80.61 o
 -10   4   5       78.73      135.62     75.69 o
  -9   4   5      712.57      705.76     51.88 o
  -8   4   5        7.25      -15.98     32.56 o
  -7   4   5       45.47       41.00     22.86 o
  -6   4   5        0.38      -15.68     19.15 o
  -5   4   5       95.25       81.58     11.07 o
  -4   4   5       72.56       74.80     10.45 o
  -3   4   5     2693.70     2686.98     45.37 o
  -2   4   5      270.37      331.23     13.26 o
  -1   4   5    10174.90    10282.71    148.73 o
   0   4   5        1.94       -1.06      7.34 o
   1   4   5    10051.79    10102.43    134.97 o
   2   4   5      339.70      323.01     14.53 o
   3   4   5     5631.10     5405.19     77.82 o
   4   4   5      103.57       92.96     12.13 o
   5   4   5     2000.40     2009.98     38.42 o
   6   4   5     3800.19     3515.62     64.01 o
   7   4   5      412.14      451.65     25.80 o
   8   4   5      233.51      232.70     23.96 o
   9   4   5      184.70      183.00     27.54 o
  10   4   5       40.73       64.54     29.43 o
  11   4   5      162.82      118.36     38.06 o
 -11   5   5       88.56      153.78     55.00 o
 -10   5   5      544.20      430.76     51.16 o
  -9   5   5      195.17      254.68     42.79 o
  -8   5   5     1960.82     1930.98     73.77 o
  -7   5   5       82.79       98.11     26.07 o
  -6   5   5     3664.05     3615.26     81.34 o
  -5   5   5      546.68      572.00     27.72 o
  -4   5   5     1295.82     1312.72     32.87 o
  -3   5   5       36.81       21.54     11.71 o
  -2   5   5     2277.96     2424.49     42.89 o
  -1   5   5       26.95       20.72      9.88 o
   0   5   5     1869.81     1629.42     31.83 o
   1   5   5     2634.35     2624.74     39.43 o
   2   5   5     1702.94     1510.18     25.55 o
   3   5   5      700.59      742.46     18.90 o
   4   5   5     1789.74     1680.17     29.70 o
   5   5   5     2361.71     2172.35     40.87 o
   6   5   5      778.17      775.40     25.24 o
   7   5   5      556.92      590.52     26.84 o
   8   5   5      150.47      150.98     23.56 o
   9   5   5        0.64      -24.55     24.55 o
  10   5   5      551.25      534.99     42.01 o
  11   5   5       86.59       46.06     39.48 o
 -11   6   5       80.36       65.98     55.20 o
 -10   6   5       81.76       52.34     47.18 o
  -9   6   5      648.65      641.05     51.46 o
  -8   6   5       69.10       54.04     36.20 o
  -7   6   5     3509.69     3438.33     83.75 o
  -6   6   5      251.01      261.95     33.06 o
  -5   6   5     3342.08     3091.26     71.89 o
  -4   6   5      241.27      231.77     16.00 o
  -3   6   5     1451.58     1438.19     31.15 o
  -2   6   5       27.79       57.22     12.31 o
  -1   6   5     2821.32     2682.96     47.19 o
   0   6   5      102.75      101.68     12.06 o
   1   6   5     4238.85     4128.22     67.08 o
   2   6   5      748.04      737.47     21.69 o
   3   6   5       13.63        3.38     10.20 o
   4   6   5        0.24      -10.24     11.51 o
   5   6   5      562.99      507.29     24.21 o
   6   6   5      562.42      530.83     24.17 o
   7   6   5     1865.94     1799.90     43.11 o
   8   6   5        3.08       11.26     22.80 o
   9   6   5     1373.30     1453.07     46.42 o
  10   6   5       62.59      102.43     40.91 o
 -10   7   5      174.27      230.19     52.54 o
  -9   7   5        1.70       48.65     42.30 o
  -8   7   5      974.45     1074.91     50.89 o
  -7   7   5        1.74       -4.75     25.64 o
  -6   7   5     1680.36     1713.20     54.14 o
  -5   7   5      223.41      223.79     25.70 o
  -4   7   5     1236.34     1300.32     36.97 o
  -3   7   5      122.78      142.82     14.49 o
  -2   7   5     2779.68     2699.51     65.35 o
  -1   7   5      303.56      286.09     16.33 o
   0   7   5     2913.98     2923.21     51.95 o
   1   7   5       94.71       88.32     14.00 o
   2   7   5     1154.16     1195.21     29.78 o
   3   7   5      441.43      435.12     18.08 o
   4   7   5        9.42       21.10     13.38 o
   5   7   5       48.88       49.34     20.23 o
   6   7   5     1292.98     1282.81     47.16 o
   7   7   5      136.90      105.66     22.69 o
   8   7   5     2582.56     2583.47     56.82 o
   9   7   5       32.11       10.62     42.57 o
  10   7   5      714.29      713.89     48.36 o
 -10   8   5      132.10      150.78     52.17 o
  -9   8   5      879.59      820.99     83.44 o
  -8   8   5      252.48      305.58     39.98 o
  -7   8   5      962.83      947.51     44.62 o
  -6   8   5       82.17       64.54     27.58 o
  -5   8   5      524.54      597.52     34.42 o
  -4   8   5       47.58       10.55     18.19 o
  -3   8   5     1481.57     1467.98     35.34 o
  -2   8   5      299.62      309.39     18.32 o
  -1   8   5     4342.94     4359.20     73.16 o
   0   8   5      584.67      597.33     38.50 o
   1   8   5     2021.07     2069.54     58.70 o
   2   8   5       10.13       23.52     14.99 o
   3   8   5     2635.86     2552.98     55.86 o
   4   8   5       34.93        3.06     21.90 o
   5   8   5      772.12      718.91     37.61 o
   6   8   5       53.28       35.21     23.70 o
   7   8   5      931.40      961.66     39.27 o
   8   8   5      164.93      167.65     36.27 o
   9   8   5      769.70      775.18     61.86 o
  10   8   5        3.05       41.49     45.26 o
 -10   9   5      174.45      233.49     59.75 o
  -9   9   5        1.75      -46.32     46.32 o
  -8   9   5      781.77      844.56     48.90 o
  -7   9   5        6.80       30.28     32.01 o
  -6   9   5      941.98      856.42     43.43 o
  -5   9   5      276.86      282.14     30.79 o
  -4   9   5       52.56       36.05     20.60 o
  -3   9   5       20.83       15.77     21.94 o
  -2   9   5      177.88      152.78     18.21 o
  -1   9   5      206.47      238.28     18.74 o
   0   9   5     6392.65     6243.64    106.27 o
   1   9   5      553.67      514.23     22.98 o
   2   9   5     3053.51     2946.13     63.56 o
   3   9   5      560.92      548.42     33.09 o
   4   9   5     1652.94     1610.15     54.18 o
   5   9   5      413.15      378.16     34.70 o
   6   9   5      838.61      801.80     42.16 o
   7   9   5       70.43       96.79     33.12 o
   8   9   5      254.94      357.53     44.20 o
   9   9   5       17.54      -28.86     70.82 o
  -9  10   5      368.00      333.57     68.69 o
  -8  10   5      109.89       72.24     41.11 o
  -7  10   5      338.87      429.15     50.72 o
  -6  10   5      127.47       98.47     33.35 o
  -5  10   5       91.58       76.73     28.93 o
  -4  10   5        0.03        0.90     22.07 o
  -3  10   5      273.05      305.12     25.06 o
  -2  10   5        2.44       12.16     18.51 o
  -1  10   5     1813.32     1799.32     42.39 o
   0  10   5      241.59      257.82     21.71 o
   1  10   5     3808.43     3868.59     73.26 o
   2  10   5      266.80      255.09     25.80 o
   3  10   5      994.39     1004.00     46.15 o
   4  10   5       26.17      -16.66     26.73 o
   5  10   5      210.55      240.26     32.99 o
   6  10   5       62.31       72.42     32.91 o
   7  10   5      296.33      332.07     42.93 o
   8  10   5        1.21      -22.88     39.87 o
   9  10   5      120.31      107.96     50.06 o
  -9  11   5        0.27      -54.75     57.60 o
  -8  11   5      506.60      484.44     49.93 o
  -7  11   5      511.75      493.93     45.87 o
  -6  11   5      292.05      266.89     38.15 o
  -5  11   5      119.45      204.21     32.67 o
  -4  11   5      629.28      523.93     32.09 o
  -3  11   5      196.13      191.76     26.58 o
  -2  11   5     1725.31     1595.71     47.29 o
  -1  11   5      921.37      890.73     42.63 o
   0  11   5     2051.83     1937.24     55.59 o
   1  11   5       17.05      -21.48     21.48 o
   2  11   5     1094.25     1155.93     47.33 o
   3  11   5        7.49        0.97     26.95 o
   4  11   5      477.51      513.29     53.29 o
   5  11   5      119.83      111.00     37.37 o
   6  11   5      543.52      480.30     43.05 o
   7  11   5        7.68       -0.18     40.01 o
   8  11   5      284.51      350.16     42.16 o
  -8  12   5        7.58      -54.03     59.81 o
  -7  12   5      657.08      630.66     53.50 o
  -6  12   5       63.68       86.61     37.79 o
  -5  12   5     1067.77     1176.87     65.94 o
  -4  12   5        2.41       -7.11     27.53 o
  -3  12   5      582.90      624.75     42.19 o
  -2  12   5      974.86     1000.88     40.69 o
  -1  12   5      180.94      221.88     24.20 o
   0  12   5      295.56      265.17     28.49 o
   1  12   5      354.43      436.71     32.02 o
   2  12   5        8.70      -29.42     30.41 o
   3  12   5      366.61      361.07     35.04 o
   4  12   5      111.99       92.30     35.32 o
   5  12   5      306.13      276.16     40.28 o
   6  12   5        0.18      -21.85     38.70 o
   7  12   5      339.63      396.20     46.09 o
  -7  13   5        0.07      -43.02     43.77 o
  -6  13   5      837.43      826.69     69.73 o
  -5  13   5       19.69       39.56     62.84 o
  -4  13   5     1227.38     1171.76     75.60 o
  -3  13   5       31.53       35.20     29.67 o
  -2  13   5      508.21      505.34     46.06 o
  -1  13   5       84.52       25.78     31.37 o
   0  13   5       46.94       24.44     33.15 o
   1  13   5      204.12      219.09     30.56 o
   2  13   5       13.22       47.44     34.16 o
   3  13   5        0.83       13.70     32.19 o
   4  13   5      248.18      245.78     34.84 o
   5  13   5      157.29      133.73     33.71 o
   6  13   5      533.50      578.07     54.67 o
   7  13   5       67.11       94.77     43.91 o
  -6  14   5       29.09       22.75     51.10 o
  -5  14   5      682.25      661.73     50.87 o
  -4  14   5       12.76       -2.59     39.77 o
  -3  14   5      708.15      729.67     52.61 o
  -2  14   5       48.29       55.45     36.11 o
  -1  14   5      317.81      316.61     49.41 o
   0  14   5      103.32       94.81     45.84 o
   1  14   5       37.50       15.75     31.61 o
   2  14   5       31.12       24.38     31.67 o
   3  14   5      160.16      168.69     35.54 o
   4  14   5       37.38        2.45     35.46 o
   5  14   5      429.13      417.05     44.26 o
   6  14   5      165.52      125.29     44.68 o
  -5  15   5       45.77      112.37     47.91 o
  -4  15   5      387.01      301.41     57.22 o
  -3  15   5       37.84       54.06     41.07 o
  -2  15   5      634.79      625.61     50.47 o
  -1  15   5       33.45       61.46     38.79 o
   0  15   5      497.51      538.19     58.34 o
   1  15   5        0.03        8.66     39.93 o
   2  15   5      819.02      762.26     48.26 o
   3  15   5        5.06       51.99     49.93 o
   4  15   5      641.04      665.57     50.71 o
  -3  16   5      244.15      218.85     50.21 o
  -2  16   5        0.20      -45.16     45.16 o
  -1  16   5      139.32      166.30     55.80 o
   0  16   5        0.95      -52.42     52.42 o
   1  16   5      345.64      365.67     68.49 o
   2  16   5        0.03       16.56     42.03 o
 -10   0   6      640.58      666.41     97.46 o
  -8   0   6      298.80      253.60     42.04 o
  -6   0   6     1827.69     1790.61     57.12 o
  -4   0   6    13626.13    14033.25    356.29 o
  -2   0   6    13376.15    14266.15    286.30 o
   0   0   6     1934.45     1870.33     46.00 o
   2   0   6        3.95        0.88     10.26 o
   4   0   6     3701.70     3433.37     83.26 o
   6   0   6     2253.60     2207.94     65.80 o
   8   0   6     1403.61     1439.19     52.56 o
  10   0   6      570.10      623.91     54.07 o
 -11   1   6      400.51      404.97     71.91 o
 -10   1   6        6.64       -2.04     44.64 o
  -9   1   6      729.26      773.03     44.30 o
  -8   1   6       77.63       63.72     38.07 o
  -7   1   6     1322.42     1330.79     51.08 o
  -6   1   6       30.82       44.51     16.11 o
  -5   1   6     2866.47     2984.22     85.04 o
  -4   1   6     1207.56     1289.50     28.38 o
  -3   1   6     9146.71     9140.81    134.44 o
  -2   1   6     3643.13     3834.18     59.03 o
  -1   1   6     6002.20     6320.58     92.31 o
   0   1   6      101.05      105.23      7.67 o
   1   1   6      216.62      219.23      9.39 o
   2   1   6        8.66       13.56      7.69 o
   3   1   6      382.25      319.27     13.79 o
   4   1   6        7.55       -2.36     10.81 o
   5   1   6     5104.44     5052.35     82.42 o
   6   1   6      159.62      180.48     16.67 o
   7   1   6     2102.87     2061.85     45.44 o
   8   1   6       46.13       22.83     20.04 o
   9   1   6      845.82      867.89     42.69 o
  10   1   6       23.00       42.74     39.34 o
  11   1   6      421.25      391.45     58.58 o
 -11   2   6      137.81      126.11     52.82 o
 -10   2   6      939.48      845.54     65.55 o
  -9   2   6       60.42       42.55     37.59 o
  -8   2   6      588.69      574.83     42.19 o
  -7   2   6       17.29       50.10     28.89 o
  -6   2   6      209.28      269.16     19.68 o
  -5   2   6       17.04       35.38     13.03 o
  -4   2   6     3196.13     2947.20     55.08 o
  -3   2   6      466.67      536.12     19.21 o
  -2   2   6     4202.39     4037.83     50.21 o
  -1   2   6     9479.83    10182.10    134.98 o
   0   2   6     1999.27     2347.06     33.92 o
   1   2   6     1062.46     1175.94     23.56 o
   2   2   6     4937.92     4666.48     76.91 o
   3   2   6     1888.81     1837.70     32.66 o
   4   2   6     3082.02     3016.86     48.94 o
   5   2   6     1057.80     1049.42     28.09 o
   6   2   6     1214.09     1238.83     33.20 o
   7   2   6        0.13       16.80     18.07 o
   8   2   6       95.68       99.34     22.49 o
   9   2   6        0.06       19.88     30.06 o
  10   2   6      138.48      158.63     35.45 o
  11   2   6       60.60       65.39     54.90 o
 -11   3   6      623.09      775.74     66.84 o
 -10   3   6       13.54       25.33     44.38 o
  -9   3   6      403.57      444.91     44.56 o
  -8   3   6        3.25       46.26     30.15 o
  -7   3   6        5.60        0.80     27.19 o
  -6   3   6      116.14       99.19     17.13 o
  -5   3   6      795.06      802.67     26.66 o
  -4   3   6      247.78      246.12     15.97 o
  -3   3   6     2335.11     2163.28     37.85 o
  -2   3   6        6.17       12.43      8.84 o
  -1   3   6     9282.00     9207.06    107.78 o
   0   3   6     3963.93     4398.08     62.60 o
   1   3   6    10652.79    11022.36    159.16 o
   2   3   6       87.55      145.21     12.16 o
   3   3   6     8687.08     8682.10    111.98 o
   4   3   6     2243.51     2180.96     39.11 o
   5   3   6     1950.10     1971.09     38.45 o
   6   3   6      482.20      497.30     28.82 o
   7   3   6      981.16     1023.43     47.79 o
   8   3   6       57.69       62.13     25.97 o
   9   3   6       29.95       18.15     28.95 o
  10   3   6        0.93       17.13     34.34 o
  11   3   6      255.26      266.62     45.08 o
 -11   4   6       36.38       66.34     68.91 o
 -10   4   6      606.07      641.04     57.27 o
  -9   4   6      171.66      261.67     77.46 o
  -8   4   6     1086.71     1071.53     55.19 o
  -7   4   6      101.67      149.49     55.10 o
  -6   4   6      393.83      392.75     26.56 o
  -5   4   6      953.40      937.02     31.09 o
  -4   4   6      833.34      762.37     27.70 o
  -3   4   6       16.56        8.89     10.12 o
  -2   4   6     4492.78     4577.94     65.27 o
  -1   4   6        7.11       22.12      7.75 o
   0   4   6    17762.66    18280.02    222.99 o
   1   4   6     1448.30     1694.26     37.83 o
   2   4   6     2748.98     2627.60     47.37 o
   3   4   6      909.70      909.48     21.87 o
   4   4   6     3613.64     3453.09     55.39 o
   5   4   6     1186.14     1196.67     30.03 o
   6   4   6      922.86      912.49     28.50 o
   7   4   6      272.51      254.31     26.08 o
   8   4   6      242.06      242.55     44.50 o
   9   4   6        7.08      -22.58     25.26 o
  10   4   6      255.42      166.93     31.97 o
  11   4   6       55.64       -3.32     42.29 o
 -11   5   6      202.69      212.36     54.83 o
 -10   5   6      173.74       12.21     43.88 o
  -9   5   6      694.45      689.12     52.29 o
  -8   5   6      236.10      247.47     36.60 o
  -7   5   6     2461.39     2443.63     67.62 o
  -6   5   6      844.13      844.86     45.43 o
  -5   5   6     3167.31     3029.90     69.99 o
  -4   5   6     1771.85     1730.82     46.53 o
  -3   5   6     1859.72     1916.32     37.22 o
  -2   5   6      176.61      186.43     17.14 o
  -1   5   6     2762.54     2772.52     48.19 o
   0   5   6       18.58       11.01      9.08 o
   1   5   6     2572.57     2686.88     44.14 o
   2   5   6     1069.10     1044.21     23.43 o
   3   5   6     3064.82     3080.80     47.74 o
   4   5   6      833.70      773.49     20.56 o
   5   5   6     2385.00     2398.88     39.88 o
   6   5   6       65.80       44.43     19.44 o
   7   5   6      327.58      319.12     24.10 o
   8   5   6       74.28       39.92     23.09 o
   9   5   6      537.97      607.07     35.75 o
  10   5   6      177.11      137.51     31.63 o
 -11   6   6       13.60       27.06     55.85 o
 -10   6   6      278.48      223.38     51.18 o
  -9   6   6      227.97      226.29     42.87 o
  -8   6   6     1650.27     1527.36     76.81 o
  -7   6   6      200.51      215.25     28.17 o
  -6   6   6     4475.08     4094.15     91.43 o
  -5   6   6      837.20      886.95     37.20 o
  -4   6   6     2713.95     2696.65     49.31 o
  -3   6   6      977.28      979.25     27.09 o
  -2   6   6      819.67      863.04     24.62 o
  -1   6   6      348.67      406.24     17.00 o
   0   6   6     2026.75     1991.17     38.58 o
   1   6   6       96.12       95.28     10.84 o
   2   6   6     1802.90     1815.78     36.00 o
   3   6   6       37.31       39.32     10.65 o
   4   6   6      488.73      516.31     28.25 o
   5   6   6       97.91       83.23     16.78 o
   6   6   6      937.52      883.81     29.54 o
   7   6   6        0.22        0.81     19.64 o
   8   6   6     2092.60     1943.48     49.44 o
   9   6   6       62.34       33.38     26.35 o
  10   6   6      762.79      781.99     49.90 o
 -10   7   6        5.61       28.27     50.02 o
  -9   7   6      416.39      392.24     47.49 o
  -8   7   6        5.72       14.00     37.05 o
  -7   7   6     1625.41     1649.90     55.82 o
  -6   7   6       99.10      116.47     25.82 o
  -5   7   6     1423.16     1409.64     82.77 o
  -4   7   6      126.65       86.73     25.83 o
  -3   7   6     1636.85     1648.35     36.91 o
  -2   7   6        5.42        5.59     13.70 o
  -1   7   6      756.96      742.78     25.24 o
   0   7   6       67.99       75.39     13.59 o
   1   7   6     1933.05     1925.74     49.81 o
   2   7   6      239.72      248.57     15.00 o
   3   7   6      659.17      707.49     26.31 o
   4   7   6     1530.03     1456.64     43.29 o
   5   7   6       38.18       34.03     18.11 o
   6   7   6      134.61       81.91     21.25 o
   7   7   6     1217.22     1180.38     42.64 o
   8   7   6       10.12       -0.96     24.69 o
   9   7   6     1479.05     1428.64     51.81 o
  10   7   6       54.27       61.68     45.54 o
 -10   8   6       45.17       23.19     55.58 o
  -9   8   6       43.11       41.99     42.06 o
  -8   8   6      573.50      532.59     50.59 o
  -7   8   6       18.41        7.36     30.61 o
  -6   8   6     1936.25     1964.83     60.66 o
  -5   8   6      117.53       57.80     23.78 o
  -4   8   6       45.75       61.99     18.84 o
  -3   8   6      935.05      953.40     29.86 o
  -2   8   6      955.00      953.32     29.80 o
  -1   8   6      732.32      732.97     25.03 o
   0   8   6     2524.76     2468.52     48.57 o
   1   8   6      104.10      127.49     16.64 o
   2   8   6     3338.95     3386.29     86.35 o
   3   8   6      244.84      244.19     22.74 o
   4   8   6      186.94      219.40     22.59 o
   5   8   6        6.83        6.22     19.71 o
   6   8   6      830.55      832.73     34.00 o
   7   8   6        6.52       -0.52     24.53 o
   8   8   6      305.65      358.01     36.74 o
   9   8   6        1.11       -2.04     43.29 o
 -10   9   6       62.44       14.46     74.13 o
  -9   9   6      309.59      308.39     54.60 o
  -8   9   6       56.65       38.24     41.32 o
  -7   9   6      529.43      558.98     41.08 o
  -6   9   6        3.32       57.46     29.46 o
  -5   9   6      377.35      420.21     43.61 o
  -4   9   6        7.98        7.16     19.57 o
  -3   9   6        1.00       -5.60     19.55 o
  -2   9   6        1.07       10.86     16.16 o
  -1   9   6      476.41      513.35     23.18 o
   0   9   6      108.59      125.02     18.13 o
   1   9   6     3358.96     3260.14     67.64 o
   2   9   6      163.23      124.16     21.00 o
   3   9   6     1937.06     1866.59     84.65 o
   4   9   6       16.03      -13.78     23.93 o
   5   9   6      299.57      327.03     34.05 o
   6   9   6       24.04       14.74     28.65 o
   7   9   6       97.99       95.77     30.15 o
   8   9   6       26.59       -6.31     37.27 o
   9   9   6      211.77      219.67     46.25 o
  -9  10   6        0.02      -30.36     71.10 o
  -8  10   6      321.03      422.95     45.39 o
  -7  10   6       16.06      -30.20     33.69 o
  -6  10   6      199.71      213.36     33.24 o
  -5  10   6      281.72      263.68     46.98 o
  -4  10   6      515.38      544.48     30.05 o
  -3  10   6       11.99      -13.60     21.77 o
  -2  10   6      641.96      653.30     29.95 o
  -1  10   6      244.99      203.15     21.41 o
   0  10   6     5619.56     5598.23    103.78 o
   1  10   6       94.26       94.04     22.68 o
   2  10   6     3282.08     3264.67     76.95 o
   3  10   6      163.59      147.04     28.40 o
   4  10   6     1427.46     1323.06     53.33 o
   5  10   6       21.69       -0.14     34.60 o
   6  10   6      225.72      236.45     36.08 o
   7  10   6        0.02      -19.46     37.86 o
   8  10   6      342.48      358.62     46.21 o
   9  10   6        0.72       10.68     47.98 o
  -8  11   6       43.90       45.66     40.17 o
  -7  11   6      537.08      555.12     59.91 o
  -6  11   6       93.99       51.38     35.01 o
  -5  11   6      644.02      657.53     41.68 o
  -4  11   6       18.95        6.76     27.07 o
  -3  11   6      723.14      677.48     34.55 o
  -2  11   6      605.84      620.56     31.55 o
  -1  11   6     2040.03     2002.96     47.99 o
   0  11   6      166.52      163.93     32.81 o
   1  11   6     1892.37     2005.32     53.95 o
   2  11   6        0.21       -9.92     27.04 o
   3  11   6     1083.92     1088.55     51.61 o
   4  11   6      501.97      596.20     68.92 o
   5  11   6      317.95      319.19     37.07 o
   6  11   6       13.54       23.67     35.59 o
   7  11   6      354.33      380.44     53.12 o
   8  11   6        6.94      -22.91     45.57 o
  -8  12   6      314.61      420.12     50.91 o
  -7  12   6        0.96       22.28     45.19 o
  -6  12   6     1074.14     1107.02     75.71 o
  -5  12   6       18.79       14.20     33.97 o
  -4  12   6     1103.21     1152.62     52.81 o
  -3  12   6       51.49       44.01     27.11 o
  -2  12   6      395.93      418.54     31.61 o
  -1  12   6      504.44      510.87     36.60 o
   0  12   6      260.62      262.46     30.25 o
   1  12   6       13.24       24.89     28.12 o
   2  12   6      331.87      372.10     36.07 o
   3  12   6      382.31      388.82     37.93 o
   4  12   6      235.73      249.91     37.69 o
   5  12   6       29.92       45.46     38.10 o
   6  12   6      703.18      724.46     99.69 o
   7  12   6       24.36       32.64     44.71 o
  -7  13   6      406.32      413.67     53.17 o
  -6  13   6        1.28        2.13     43.78 o
  -5  13   6      765.18      734.82     50.15 o
  -4  13   6       41.50        8.82     41.06 o
  -3  13   6     1018.44      963.48     48.50 o
  -2  13   6       65.05       75.82     33.04 o
  -1  13   6      183.14      135.20     35.47 o
   0  13   6       31.31       40.70     28.38 o
   1  13   6        2.31       23.44     33.56 o
   2  13   6       34.35        0.88     33.28 o
   3  13   6       58.40       79.51     34.86 o
   4  13   6        3.17       28.41     36.65 o
   5  13   6      463.53      473.20     77.67 o
   6  13   6       72.72      116.88     40.28 o
  -6  14   6      321.66      355.33     53.66 o
  -5  14   6      130.24      116.16     44.77 o
  -4  14   6      504.22      520.81     72.73 o
  -3  14   6       62.99      129.42     39.87 o
  -2  14   6      712.75      728.48     46.61 o
  -1  14   6        0.31      -37.01     37.01 o
   0  14   6      135.01      143.35     38.78 o
   1  14   6        9.90      -23.85     32.63 o
   2  14   6       82.84      101.77     33.62 o
   3  14   6       37.33        8.98     34.57 o
   4  14   6      294.51      351.57     40.35 o
   5  14   6      147.50       80.14     38.93 o
  -4  15   6       62.43      112.99     72.88 o
  -3  15   6      492.07      533.18     58.94 o
  -2  15   6      235.71      287.98     58.93 o
  -1  15   6      684.37      697.94     50.54 o
   0  15   6       13.76       39.16     48.17 o
   1  15   6      558.24      524.52     56.03 o
   2  15   6       53.80       69.39     36.69 o
   3  15   6      299.01      310.94     64.82 o
   4  15   6       24.33      -10.15     41.12 o
  -2  16   6      370.47      433.03     54.59 o
  -1  16   6        4.97       62.94     66.37 o
   0  16   6      164.11      128.88     54.60 o
   1  16   6        0.88       21.17     53.89 o
   2  16   6      464.33      451.25     76.40 o
 -11   0   7      348.44      519.28    111.01 o
  -9   0   7      983.47     1105.91    107.24 o
  -7   0   7     1324.82     1323.58     66.22 o
  -5   0   7     1875.66     1908.03    110.82 o
  -3   0   7     2614.20     2802.76     64.86 o
  -1   0   7     6903.84     6638.79    119.68 o
   1   0   7      461.63      554.73     25.26 o
   3   0   7     1160.12     1129.96     38.39 o
   5   0   7     5825.08     5792.02    145.14 o
   7   0   7     2550.62     2572.67     66.76 o
   9   0   7      860.51      898.93     53.02 o
  11   0   7      191.34      142.02     62.79 o
 -11   1   7       63.46       57.02     62.69 o
 -10   1   7     1197.13     1172.36     70.47 o
  -9   1   7        3.14      -13.84     47.41 o
  -8   1   7     1549.95     1613.62     57.51 o
  -7   1   7        0.19      -12.53     20.25 o
  -6   1   7      709.59      714.55     30.02 o
  -5   1   7       15.19       26.43     12.54 o
  -4   1   7     2464.18     2589.14     46.18 o
  -3   1   7      820.11      923.34     25.21 o
  -2   1   7     9046.18     9068.78    131.74 o
  -1   1   7     1211.76     1191.63     25.71 o
   0   1   7     2476.92     2372.17     38.42 o
   1   1   7       28.40       34.66      8.28 o
   2   1   7       57.49       42.86      8.62 o
   3   1   7     1238.56     1183.88     23.82 o
   4   1   7     1984.81     1963.98     34.54 o
   5   1   7     1294.99     1424.58     32.96 o
   6   1   7     2798.69     2643.20     53.48 o
   7   1   7        7.78       -3.56     17.54 o
   8   1   7      853.86      872.66     31.36 o
   9   1   7      173.38      154.67     28.79 o
  10   1   7      251.98      228.10     37.97 o
  11   1   7        0.21       28.80     71.15 o
 -11   2   7      638.35      619.86     83.66 o
 -10   2   7      178.07      184.20     65.05 o
  -9   2   7      566.71      566.74     41.76 o
  -8   2   7       40.72       58.84     27.20 o
  -7   2   7      115.85      168.86     24.82 o
  -6   2   7      346.99      370.21     32.70 o
  -5   2   7      521.86      552.37     30.03 o
  -4   2   7      415.04      492.80     20.35 o
  -3   2   7     4793.62     4568.83     72.79 o
  -2   2   7     2620.35     2734.07     47.16 o
  -1   2   7      782.00      714.96     17.90 o
   0   2   7      647.11      606.30     21.78 o
   1   2   7     2584.63     2364.46     35.59 o
   2   2   7      364.08      374.40     12.64 o
   3   2   7      797.74      687.69     21.85 o
   4   2   7     2549.05     2476.51     43.08 o
   5   2   7     2044.91     2101.37     42.23 o
   6   2   7       66.42       48.00     16.59 o
   7   2   7     1631.58     1617.23     39.58 o
   8   2   7        2.67       20.75     26.40 o
   9   2   7      215.29      196.10     32.64 o
  10   2   7       68.64       69.59     36.38 o
  11   2   7      205.38      311.89     50.59 o
 -11   3   7       54.16       57.69     55.66 o
 -10   3   7      452.78      589.58     49.14 o
  -9   3   7       34.85      147.94     39.40 o
  -8   3   7      914.82      965.67     52.18 o
  -7   3   7      208.62      196.73     31.66 o
  -6   3   7      187.12      213.14     35.50 o
  -5   3   7       21.81       19.65     14.75 o
  -4   3   7     2624.14     2695.20     53.41 o
  -3   3   7       94.34       93.98     10.92 o
  -2   3   7     9442.23     9340.26    116.60 o
  -1   3   7     2532.98     2451.69     36.31 o
   0   3   7     6681.95     6658.94     92.04 o
   1   3   7      519.40      525.45     17.33 o
   2   3   7     3888.58     3487.70     58.41 o
   3   3   7     1078.17     1093.44     22.24 o
   4   3   7     2420.99     2223.60     39.96 o
   5   3   7       12.72       10.65     19.93 o
   6   3   7      498.26      500.27     24.62 o
   7   3   7        1.58       24.08     25.17 o
   8   3   7       91.33      102.71     27.96 o
   9   3   7       67.63       61.72     31.26 o
  10   3   7      187.35      184.07     37.64 o
  11   3   7       49.31       43.16     44.37 o
 -11   4   7      129.60       98.44     58.50 o
 -10   4   7      101.20       32.30     47.72 o
  -9   4   7      400.40      480.27     50.59 o
  -8   4   7      117.40      149.71     57.66 o
  -7   4   7      633.57      650.88     44.12 o
  -6   4   7      990.64      951.90     41.33 o
  -5   4   7     1607.09     1589.06     49.74 o
  -4   4   7      739.79      695.36     25.46 o
  -3   4   7     3260.33     3122.61     52.71 o
  -2   4   7     6857.64     7175.70     98.51 o
  -1   4   7    17070.69    17222.70    198.04 o
   0   4   7       61.94       58.10      8.78 o
   1   4   7     4068.39     3835.08     78.78 o
   2   4   7       12.77       14.95     11.93 o
   3   4   7     3916.35     3780.59     64.79 o
   4   4   7      116.18      104.93     13.56 o
   5   4   7      794.87      772.61     36.10 o
   6   4   7       78.10       76.31     19.42 o
   7   4   7      298.81      303.29     31.23 o
   8   4   7      209.69      229.70     28.99 o
   9   4   7      230.16      197.79     35.05 o
  10   4   7      107.02      130.33     33.35 o
 -11   5   7       13.52        6.59     53.15 o
 -10   5   7      301.07      256.91     54.83 o
  -9   5   7      273.49      327.09     46.43 o
  -8   5   7      409.81      470.14     46.97 o
  -7   5   7      509.94      444.62     39.18 o
  -6   5   7     2542.63     2564.28     65.32 o
  -5   5   7     1852.53     1798.35     51.38 o
  -4   5   7     2053.72     1927.15     44.03 o
  -3   5   7     1890.23     1975.28     38.55 o
  -2   5   7      355.05      354.37     14.62 o
  -1   5   7     1504.17     1614.11     29.99 o
   0   5   7     2056.81     2101.45     34.27 o
   1   5   7      421.97      419.62     16.62 o
   2   5   7     4483.66     4401.41     62.84 o
   3   5   7      347.29      377.57     17.63 o
   4   5   7     3327.79     3226.63     59.49 o
   5   5   7      734.48      811.91     29.46 o
   6   5   7     1717.43     1751.32     63.86 o
   7   5   7      592.14      564.73     31.22 o
   8   5   7     1173.73     1177.15     39.75 o
   9   5   7       94.83       74.74     29.63 o
  10   5   7      615.13      587.79     37.58 o
 -11   6   7      130.57      255.88    110.25 o
 -10   6   7       17.77       20.33     52.23 o
  -9   6   7      714.28      585.57     55.04 o
  -8   6   7      373.13      355.25     43.89 o
  -7   6   7     2705.21     2575.14     84.92 o
  -6   6   7      186.69      146.86     42.94 o
  -5   6   7     2523.74     2683.22     66.78 o
  -4   6   7      886.86      924.63     41.95 o
  -3   6   7      725.41      664.41     44.03 o
  -2   6   7        0.70       -1.08     10.54 o
  -1   6   7      286.89      325.19     16.54 o
   0   6   7      112.59      136.03     17.73 o
   1   6   7     1706.94     1712.82     34.64 o
   2   6   7      199.05      217.00     15.76 o
   3   6   7     2426.94     2470.99     42.52 o
   4   6   7       75.46       77.80     14.91 o
   5   6   7     1153.28     1118.92     42.85 o
   6   6   7       17.40       44.09     19.63 o
   7   6   7     1110.74     1071.13     35.34 o
   8   6   7        0.44       17.57     30.62 o
   9   6   7      977.52      964.53     53.45 o
  10   6   7       43.45      100.24     38.22 o
 -10   7   7      172.66      128.96     77.72 o
  -9   7   7        0.01       37.37     43.47 o
  -8   7   7     1256.65     1215.93     62.40 o
  -7   7   7       40.39       34.68     28.12 o
  -6   7   7     2436.86     2504.27     76.31 o
  -5   7   7      369.02      315.48     28.30 o
  -4   7   7     1456.33     1444.60     47.35 o
  -3   7   7      953.37      995.87     29.39 o
  -2   7   7      631.65      617.91     25.69 o
  -1   7   7      119.70      115.27     15.44 o
   0   7   7      318.49      292.53     16.86 o
   1   7   7      135.13      147.78     13.78 o
   2   7   7     2561.99     2504.07     49.93 o
   3   7   7       75.57       90.90     16.98 o
   4   7   7      643.46      637.07     23.64 o
   5   7   7      229.77      225.58     22.83 o
   6   7   7      506.58      431.55     25.14 o
   7   7   7       10.95      -23.16     23.16 o
   8   7   7      551.09      638.95     34.01 o
   9   7   7        9.40       20.02     30.69 o
  10   7   7      262.12      270.58     42.77 o
 -10   8   7       37.98       22.20     85.94 o
  -9   8   7      119.31      115.91     49.28 o
  -8   8   7       61.20       24.03     40.82 o
  -7   8   7     1286.61     1390.13     63.38 o
  -6   8   7        0.46       16.04     27.12 o
  -5   8   7     1223.96     1299.48     49.48 o
  -4   8   7      389.00      371.15     29.72 o
  -3   8   7      421.77      403.25     34.56 o
  -2   8   7      237.62      246.72     19.16 o
  -1   8   7        7.85       14.68     15.68 o
   0   8   7       18.16       36.87     15.91 o
   1   8   7     3894.14     3696.18     73.07 o
   2   8   7      569.70      596.67     32.31 o
   3   8   7     1174.21     1161.72     46.58 o
   4   8   7      930.47      932.87     37.32 o
   5   8   7      462.71      428.22     25.10 o
   6   8   7       11.09       -2.98     21.47 o
   7   8   7       94.71       97.12     35.02 o
   8   8   7        0.03       16.05     28.72 o
   9   8   7      351.55      335.95     42.34 o
  -9   9   7      141.70      157.01     50.39 o
  -8   9   7       29.58      -41.29     41.29 o
  -7   9   7       13.46      -11.83     32.56 o
  -6   9   7     1097.62     1135.63     50.40 o
  -5   9   7      130.57      140.88     29.34 o
  -4   9   7      820.13      840.77     40.35 o
  -3   9   7       19.47      -19.61     19.61 o
  -2   9   7       14.92       30.50     18.08 o
  -1   9   7        2.97       -0.80     25.75 o
   0   9   7     3507.56     3475.58     71.56 o
   1   9   7        3.16       30.01     21.51 o
   2   9   7     2263.89     2278.14     56.20 o
   3   9   7      274.82      238.80     27.37 o
   4   9   7      482.37      478.50     54.31 o
   5   9   7        0.12       13.45     28.38 o
   6   9   7       91.37       53.12     31.40 o
   7   9   7        0.79       14.08     30.69 o
   8   9   7      200.92      199.52     41.15 o
   9   9   7        2.22       11.37     44.62 o
  -9  10   7      240.31      269.10     66.35 o
  -8  10   7       30.95       22.04     50.41 o
  -7  10   7      161.43      149.22     37.00 o
  -6  10   7        0.13       -8.43     30.42 o
  -5  10   7      734.05      640.87     40.70 o
  -4  10   7       27.46       10.14     27.46 o
  -3  10   7      867.41      905.89     35.66 o
  -2  10   7        0.02       -9.32     19.04 o
  -1  10   7     3216.73     3196.80    104.67 o
   0  10   7      251.52      266.11     27.81 o
   1  10   7     1378.34     1393.23     45.86 o
   2  10   7       41.15       36.00     22.90 o
   3  10   7     2690.17     2634.03     72.59 o
   4  10   7      310.01      325.63     34.97 o
   5  10   7      233.95      176.38     38.26 o
   6  10   7        0.99        7.87     31.56 o
   7  10   7       82.71       39.62     38.11 o
   8  10   7       60.34       26.73     41.08 o
  -8  11   7      187.19      224.64     54.68 o
  -7  11   7        6.85      -37.71     37.71 o
  -6  11   7      547.20      522.04     53.93 o
  -5  11   7        1.61       27.09     33.91 o
  -4  11   7      676.52      703.51     40.38 o
  -3  11   7       75.88       74.59     24.75 o
  -2  11   7      957.22      936.50     54.91 o
  -1  11   7      702.65      679.02     34.46 o
   0  11   7     1342.46     1476.30     47.42 o
   1  11   7      191.16      185.80     28.02 o
   2  11   7     1875.56     1961.62     65.88 o
   3  11   7      535.21      597.25     40.44 o
   4  11   7      446.76      405.66     39.05 o
   5  11   7       47.17       38.53     35.70 o
   6  11   7      363.85      387.26     43.75 o
   7  11   7       14.46       54.49     43.43 o
   8  11   7      291.45      330.11     51.69 o
  -7  12   7      490.15      494.32     66.93 o
  -6  12   7        5.45        8.52     41.32 o
  -5  12   7      967.77     1014.32     81.21 o
  -4  12   7        2.41      -18.89     31.56 o
  -3  12   7      803.41      730.64     42.54 o
  -2  12   7       55.63       57.01     31.06 o
  -1  12   7      275.32      291.58     34.10 o
   0  12   7       28.92       13.47     27.38 o
   1  12   7      536.41      506.58     34.63 o
   2  12   7      158.89      158.38     33.37 o
   3  12   7      328.95      347.65     44.54 o
   4  12   7      434.26      554.92     43.84 o
   5  12   7      492.69      527.39     45.24 o
   6  12   7       69.71       29.31     52.04 o
   7  12   7      674.82      705.20     61.48 o
  -7  13   7       19.67      -14.16     49.17 o
  -6  13   7      438.95      483.36     51.10 o
  -5  13   7       50.82       71.61     40.39 o
  -4  13   7      379.97      368.30     47.09 o
  -3  13   7       99.69      103.42     44.37 o
  -2  13   7      302.63      259.70     37.73 o
  -1  13   7       90.67       92.03     37.96 o
   0  13   7       43.98      -19.56     29.71 o
   1  13   7        8.39       16.07     34.61 o
   2  13   7       35.70       23.06     33.21 o
   3  13   7       13.22      -30.83     34.27 o
   4  13   7      352.67      430.87     46.32 o
   5  13   7        6.12      -42.26     42.26 o
   6  13   7      570.49      700.01     57.31 o
  -5  14   7      246.82      260.03     55.16 o
  -4  14   7      192.46      263.66    126.63 o
  -3  14   7      637.27      696.16     59.50 o
  -2  14   7      107.14       27.34     38.00 o
  -1  14   7      353.35      423.41     54.58 o
   0  14   7        3.54        4.46     35.45 o
   1  14   7      186.82      180.11     42.79 o
   2  14   7      113.44       71.43     38.51 o
   3  14   7      148.53      179.63     45.53 o
   4  14   7       45.07       13.52     42.85 o
   5  14   7      432.63      467.60     52.88 o
  -4  15   7      222.01      129.18     63.00 o
  -3  15   7      130.40       94.66     52.87 o
  -2  15   7      754.29      836.07     77.99 o
  -1  15   7        3.95       54.78     42.96 o
   0  15   7      646.46      621.67     60.24 o
   1  15   7       74.93       60.68     48.43 o
   2  15   7      244.42      235.22     40.15 o
   3  15   7       29.02      -10.50     40.40 o
  -1  16   7      617.10      690.12     63.78 o
   0  16   7        3.39      -72.72     72.72 o
 -10   0   8     1440.05     1453.98    133.96 o
  -8   0   8     2279.14     2402.48     94.02 o
  -6   0   8     2844.11     3041.06    138.47 o
  -4   0   8     1657.06     1636.69     61.42 o
  -2   0   8     2761.65     2583.51     77.72 o
   0   0   8     2566.62     2361.15     58.68 o
   2   0   8      482.33      424.73     41.93 o
   4   0   8     4246.92     4426.23     91.99 o
   6   0   8     3716.67     3745.59    127.54 o
   8   0   8     1784.42     1875.75     62.53 o
  10   0   8      371.48      307.81     77.70 o
 -11   1   8      447.85      474.14     75.16 o
 -10   1   8       64.15       94.81     56.89 o
  -9   1   8     1340.28     1399.11     61.04 o
  -8   1   8        0.92        1.63     30.31 o
  -7   1   8     1467.76     1539.05     46.91 o
  -6   1   8      169.90      190.04     28.33 o
  -5   1   8      123.16      179.72     30.88 o
  -4   1   8       91.80      109.75     14.55 o
  -3   1   8     1231.64     1253.98     26.89 o
  -2   1   8      103.31      132.17     13.50 o
  -1   1   8     3732.56     3500.94     64.40 o
   0   1   8       18.16       38.85      8.63 o
   1   1   8     1987.67     1941.51     31.73 o
   2   1   8       91.19      156.18     11.77 o
   3   1   8      298.69      305.09     14.83 o
   4   1   8       35.99       20.71     11.41 o
   5   1   8     3530.30     3301.81     52.70 o
   6   1   8      275.54      291.50     20.66 o
   7   1   8     2495.67     2439.02     64.33 o
   8   1   8      186.72      214.53     24.54 o
   9   1   8      704.84      728.60     37.77 o
  10   1   8       59.69       68.86     41.61 o
  11   1   8       62.18       67.56     64.55 o
 -11   2   8      123.53      157.34     56.81 o
 -10   2   8      614.40      636.96     83.52 o
  -9   2   8       76.00       86.41     34.85 o
  -8   2   8     2048.96     2041.01     65.15 o
  -7   2   8      611.59      676.17     32.57 o
  -6   2   8      211.61      215.20     22.43 o
  -5   2   8       88.88       82.10     15.50 o
  -4   2   8     1832.67     1741.48     59.46 o
  -3   2   8       89.39      109.29      8.44 o
  -2   2   8    13422.71    13246.90    190.24 o
  -1   2   8      153.41      148.78     11.02 o
   0   2   8     8149.75     7696.38     98.74 o
   1   2   8        0.30       -2.16      8.45 o
   2   2   8     1236.90     1243.72     24.15 o
   3   2   8      995.03     1087.82     24.11 o
   4   2   8     1675.48     1587.74     33.57 o
   5   2   8      322.08      365.57     19.12 o
   6   2   8     1403.56     1339.73     38.46 o
   7   2   8        1.04       25.59     20.78 o
   8   2   8      459.95      421.34     33.49 o
   9   2   8      220.15      246.10     33.85 o
  10   2   8      213.89      324.96     41.55 o
 -11   3   8      127.86       97.77     59.97 o
 -10   3   8        0.71        7.96     39.83 o
  -9   3   8      224.73      235.12     38.79 o
  -8   3   8      150.32      245.26     32.78 o
  -7   3   8      133.90      133.63     31.56 o
  -6   3   8       65.57       93.76     26.78 o
  -5   3   8     1722.90     1842.41     43.01 o
  -4   3   8       31.15       34.58     15.39 o
  -3   3   8     2037.21     1962.77     38.62 o
  -2   3   8       64.85       91.89     13.24 o
  -1   3   8     8678.65     9033.76    122.60 o
   0   3   8      209.70      199.70     11.32 o
   1   3   8     4683.34     4392.15     65.30 o
   2   3   8        3.83        2.82     10.97 o
   3   3   8      852.15      849.75     32.04 o
   4   3   8     1534.06     1570.53     33.35 o
   5   3   8       37.41       59.02     16.35 o
   6   3   8      418.54      417.96     35.62 o
   7   3   8      381.54      395.66     26.88 o
   8   3   8        5.58      -21.41     27.79 o
   9   3   8       44.17       34.24     33.60 o
  10   3   8        0.84      -27.95     39.43 o
 -11   4   8       10.24      -31.42     61.25 o
 -10   4   8      152.37      143.21     43.25 o
  -9   4   8       18.54      -11.16     51.50 o
  -8   4   8       42.08       75.03     56.53 o
  -7   4   8       31.78        7.31     27.53 o
  -6   4   8      426.86      436.64     35.58 o
  -5   4   8      318.20      328.84     21.11 o
  -4   4   8     2376.54     2369.76     50.59 o
  -3   4   8     5117.51     5015.89     79.49 o
  -2   4   8     6391.00     6438.71     83.86 o
  -1   4   8      142.90      157.85     10.77 o
   0   4   8     3891.63     3892.56     91.81 o
   1   4   8      577.02      589.19     21.46 o
   2   4   8     5392.39     5359.98     95.40 o
   3   4   8       91.16      109.92     16.48 o
   4   4   8      946.36      898.25     29.64 o
   5   4   8       15.62       34.30     18.12 o
   6   4   8      496.10      580.22     28.69 o
   7   4   8       50.12       15.40     24.67 o
   8   4   8      221.65      184.24     30.11 o
   9   4   8       18.75       39.30     32.34 o
  10   4   8      385.97      329.66     36.55 o
 -11   5   8      192.78      172.56     51.13 o
 -10   5   8        1.70      -10.12     46.69 o
  -9   5   8      400.24      417.57     48.50 o
  -8   5   8      150.29      100.25     77.55 o
  -7   5   8      827.57      782.38     49.26 o
  -6   5   8        0.01       23.62     33.62 o
  -5   5   8     1403.21     1521.61     46.82 o
  -4   5   8     1137.91     1131.30     63.69 o
  -3   5   8     1840.28     1925.40     38.96 o
  -2   5   8     1174.92     1165.59     30.44 o
  -1   5   8      769.13      745.56     18.39 o
   0   5   8      752.97      764.19     18.86 o
   1   5   8     1345.02     1313.33     38.78 o
   2   5   8     1311.43     1317.89     33.48 o
   3   5   8     2867.60     2764.31     52.73 o
   4   5   8      112.91       96.18     22.55 o
   5   5   8     2292.69     2249.98     50.34 o
   6   5   8        0.01       38.06     22.29 o
   7   5   8      379.54      401.51     31.30 o
   8   5   8        1.72       -3.46     26.07 o
   9   5   8      804.36      825.88     51.77 o
  10   5   8       33.60       -0.07     34.30 o
 -10   6   8      199.58      171.44     52.71 o
  -9   6   8        0.66       62.41     44.52 o
  -8   6   8     1180.81     1012.25     58.06 o
  -7   6   8      280.44      264.58     39.08 o
  -6   6   8     3348.45     3211.84     78.83 o
  -5   6   8        1.30       -5.62     20.85 o
  -4   6   8      423.54      478.65     23.63 o
  -3   6   8       14.38       37.42     14.96 o
  -2   6   8      101.83       88.03     14.69 o
  -1   6   8      292.89      303.65     14.65 o
   0   6   8      412.11      471.89     17.70 o
   1   6   8     1487.88     1465.33     32.84 o
   2   6   8     1490.37     1537.68     34.05 o
   3   6   8       33.30       42.21     14.86 o
   4   6   8     1941.24     1972.01     39.75 o
   5   6   8      111.83      115.87     17.98 o
   6   6   8     1948.37     1870.53     45.38 o
   7   6   8       13.83      -22.42     22.42 o
   8   6   8      828.76      943.32     37.26 o
   9   6   8        1.08      -28.83     28.83 o
  10   6   8      246.38      265.68     37.27 o
 -10   7   8        1.02      -28.22     53.42 o
  -9   7   8      465.77      431.37     54.07 o
  -8   7   8       60.04       80.43     40.71 o
  -7   7   8     1925.77     1877.03     82.02 o
  -6   7   8       45.21       97.71     29.23 o
  -5   7   8     2895.18     2842.96     71.43 o
  -4   7   8      427.14      386.38     28.21 o
  -3   7   8     1971.19     1934.18     41.48 o
  -2   7   8       30.69       21.12     15.74 o
  -1   7   8       77.74       99.75     16.03 o
   0   7   8        4.53        5.35     13.57 o
   1   7   8      867.06      909.23     40.14 o
   2   7   8       49.53       65.60     16.26 o
   3   7   8     2982.08     2933.97     53.89 o
   4   7   8       39.44       15.66     16.49 o
   5   7   8     2155.37     2153.17     50.47 o
   6   7   8       25.09       12.78     19.76 o
   7   7   8      772.13      739.75     32.85 o
   8   7   8       50.97       36.61     27.83 o
   9   7   8      316.51      267.94     33.96 o
 -10   8   8      238.65      155.36     59.60 o
  -9   8   8       42.44       10.68     47.13 o
  -8   8   8      293.38      233.24     67.66 o
  -7   8   8       23.75       40.95     37.99 o
  -6   8   8     1607.42     1735.90     59.64 o
  -5   8   8      106.24       67.43     27.61 o
  -4   8   8     3421.95     3263.40     78.07 o
  -3   8   8        0.47       -2.02     17.06 o
  -2   8   8       72.35       76.69     17.83 o
  -1   8   8      113.42       91.83     17.05 o
   0   8   8     1045.87     1118.83     38.88 o
   1   8   8       38.57       55.04     22.91 o
   2   8   8     3009.26     3047.28     65.16 o
   3   8   8      591.47      612.75     26.86 o
   4   8   8     1608.91     1481.19     67.65 o
   5   8   8       19.38        3.97     20.41 o
   6   8   8       54.06       82.43     23.69 o
   7   8   8       10.88      -26.07     26.07 o
   8   8   8      348.03      376.31     32.82 o
   9   8   8       12.38       17.03     40.12 o
  -9   9   8       45.20       49.60     53.95 o
  -8   9   8      163.53       99.88     46.65 o
  -7   9   8      273.20      291.76     39.51 o
  -6   9   8       86.70       66.40     33.42 o
  -5   9   8     1380.94     1418.33     53.56 o
  -4   9   8       32.54       -1.26     26.12 o
  -3   9   8     1084.60     1169.91     40.17 o
  -2   9   8        2.84      -13.91     18.74 o
  -1   9   8     3286.54     3249.70     67.74 o
   0   9   8      266.45      291.81     30.16 o
   1   9   8     1726.40     1735.19     48.27 o
   2   9   8      182.21      194.91     24.93 o
   3   9   8     1922.56     1921.34     51.51 o
   4   9   8      363.77      359.93     34.19 o
   5   9   8      389.32      369.45     31.86 o
   6   9   8       17.31       -2.41     27.87 o
   7   9   8       13.89       40.47     29.03 o
   8   9   8       19.39       -3.42     36.48 o
   9   9   8      169.40      362.10    144.87 o
  -9  10   8        2.18        8.70     66.35 o
  -8  10   8        0.43      -21.01     49.33 o
  -7  10   8      122.38      116.55     45.41 o
  -6  10   8      425.94      430.42     39.72 o
  -5  10   8       14.23        2.90     30.45 o
  -4  10   8      687.59      685.36     54.53 o
  -3  10   8      267.59      274.52     26.45 o
  -2  10   8     1550.32     1528.85     47.32 o
  -1  10   8       77.54       72.30     23.16 o
   0  10   8      933.54      997.53     47.98 o
   1  10   8      600.39      644.40     32.87 o
   2  10   8     1340.81     1367.71     72.76 o
   3  10   8       18.80      113.73     30.77 o
   4  10   8      214.44      243.57     39.21 o
   5  10   8        0.02       23.69     30.70 o
   6  10   8       80.69       99.76     36.18 o
   7  10   8       21.86       62.75     38.53 o
   8  10   8       49.24       96.49     44.25 o
  -8  11   8        0.03      -49.44     51.63 o
  -7  11   8      133.29      131.99     41.21 o
  -6  11   8       94.95      124.09     37.69 o
  -5  11   8      744.67      714.61     60.06 o
  -4  11   8       66.28       94.82     32.52 o
  -3  11   8     1035.47      972.34     59.69 o
  -2  11   8        0.03      -24.04     28.20 o
  -1  11   8      511.33      505.82     31.97 o
   0  11   8       27.26       48.68     25.17 o
   1  11   8     1389.52     1376.12     56.74 o
   2  11   8        0.10       18.02     39.92 o
   3  11   8     1112.40     1062.38     49.03 o
   4  11   8      332.46      315.41     39.31 o
   5  11   8      173.98      118.21     38.58 o
   6  11   8       18.63       24.27     59.25 o
   7  11   8      223.37      186.06     46.54 o
  -7  12   8      100.41       33.37     46.33 o
  -6  12   8      259.76      308.71     44.06 o
  -5  12   8       12.38       15.42     35.69 o
  -4  12   8      575.69      578.45     62.33 o
  -3  12   8       26.75       49.77     40.13 o
  -2  12   8      250.49      261.81     40.35 o
  -1  12   8        8.33       13.49     30.58 o
   0  12   8      248.26      320.58     50.61 o
   1  12   8       22.13       31.54     28.04 o
   2  12   8      515.95      547.54     43.51 o
   3  12   8      199.02      234.24     37.84 o
   4  12   8      384.62      368.44     44.82 o
   5  12   8      171.98      184.36     40.42 o
   6  12   8      502.78      486.43     47.55 o
   7  12   8        1.65       21.10     48.67 o
  -6  13   8       18.93       67.58     50.63 o
  -5  13   8      233.49      152.96     55.12 o
  -4  13   8      218.57      307.04     49.89 o
  -3  13   8      141.98      147.54     54.02 o
  -2  13   8       26.56      -14.93     34.57 o
  -1  13   8      145.87      117.79     36.23 o
   0  13   8       26.87       19.78     31.02 o
   1  13   8       67.20        3.71     50.82 o
   2  13   8       62.24       28.42     35.37 o
   3  13   8      154.17      144.02     51.87 o
   4  13   8        9.35      -39.02     39.02 o
   5  13   8      598.54      702.28     55.36 o
   6  13   8        0.04       39.66     59.58 o
  -5  14   8       65.61       72.98     54.01 o
  -4  14   8      293.57      292.95     52.71 o
  -3  14   8      161.60      141.31     52.34 o
  -2  14   8      280.13      251.23     67.84 o
  -1  14   8        5.77       -7.54     38.20 o
   0  14   8      305.49      217.13     40.85 o
   1  14   8      180.05      162.02     41.91 o
   2  14   8      183.91      173.35     40.34 o
   3  14   8       57.35       75.13     50.51 o
   4  14   8      400.58      408.43     48.81 o
  -3  15   8      415.13      415.01     61.68 o
  -2  15   8       32.57       68.17     44.08 o
  -1  15   8      934.71      907.92     57.16 o
   0  15   8       28.71      100.52     51.32 o
   1  15   8      657.99      635.54     69.09 o
   2  15   8       45.11       54.06     46.14 o
   3  15   8      121.49      164.80     54.09 o
 -11   0   9      381.79      482.78    113.64 o
  -9   0   9      726.92      619.75     92.94 o
  -7   0   9     2523.11     2546.76    188.33 o
  -5   0   9      910.93      965.40     54.45 o
  -3   0   9      311.87      342.28     21.40 o
  -1   0   9     5513.82     5581.33    104.94 o
   1   0   9     3903.57     3820.17     76.95 o
   3   0   9      717.15      701.88     31.99 o
   5   0   9     4301.28     4060.82     88.08 o
   7   0   9     2681.99     2795.79     86.86 o
   9   0   9      562.94      535.03     93.47 o
 -11   1   9       96.94      100.48     68.38 o
 -10   1   9      674.80      612.09    102.16 o
  -9   1   9        5.32        9.69     63.53 o
  -8   1   9     3292.19     3228.29     96.05 o
  -7   1   9      520.25      519.03     32.07 o
  -6   1   9      951.97      926.76     40.39 o
  -5   1   9      152.31      179.69     22.54 o
  -4   1   9      144.11      160.15     16.21 o
  -3   1   9       45.76       59.27     12.03 o
  -2   1   9     2754.13     2729.48     47.16 o
  -1   1   9      120.08       81.13     21.26 o
   0   1   9     4935.39     5189.53     70.00 o
   1   1   9      154.86      161.32     12.22 o
   2   1   9      689.73      743.79     21.68 o
   3   1   9      482.14      574.44     19.70 o
   4   1   9     2444.46     2403.36     44.04 o
   5   1   9       11.59       29.06     14.54 o
   6   1   9     1867.79     1855.48     41.86 o
   7   1   9      188.55      196.72     22.41 o
   8   1   9     1576.32     1688.73     47.29 o
   9   1   9      208.61      170.69     34.63 o
  10   1   9      346.51      338.02     45.89 o
 -11   2   9      234.05      112.19     74.51 o
 -10   2   9       28.88        0.90     80.34 o
  -9   2   9     1274.90     1213.63     55.83 o
  -8   2   9       77.01       57.20     29.97 o
  -7   2   9      788.30      853.20     35.63 o
  -6   2   9     1341.16     1285.97     48.56 o
  -5   2   9      691.44      726.08     28.98 o
  -4   2   9      631.17      627.31     41.73 o
  -3   2   9     2761.96     2791.30     48.82 o
  -2   2   9      217.12      215.70     14.14 o
  -1   2   9     4363.75     4291.88     63.36 o
   0   2   9     1674.95     1742.50     30.20 o
   1   2   9     5268.98     5329.66     72.10 o
   2   2   9        0.57       18.15     10.45 o
   3   2   9     1973.46     1925.08     34.02 o
   4   2   9      232.60      220.17     15.62 o
   5   2   9        4.97       10.61     16.08 o
   6   2   9      129.99      104.09     19.21 o
   7   2   9      780.20      818.77     36.30 o
   8   2   9      198.98      197.89     28.16 o
   9   2   9      442.38      468.30     39.84 o
  10   2   9       73.80      108.84     39.71 o
 -11   3   9       10.86        1.59     58.62 o
 -10   3   9       69.61       98.19     46.05 o
  -9   3   9       20.24       37.60     36.87 o
  -8   3   9      103.10       97.66     33.59 o
  -7   3   9      302.15      300.89     33.86 o
  -6   3   9     1682.64     1577.09     56.52 o
  -5   3   9      115.22      130.22     18.31 o
  -4   3   9     1538.58     1509.75     44.27 o
  -3   3   9      474.68      430.78     16.28 o
  -2   3   9     5908.01     5994.64    101.10 o
  -1   3   9      132.41      130.77     12.24 o
   0   3   9     8096.44     7987.03    110.63 o
   1   3   9     1196.74     1195.94     28.17 o
   2   3   9     5695.18     5523.38     81.27 o
   3   3   9      933.53      951.73     32.07 o
   4   3   9        4.65        0.08     15.64 o
   5   3   9      128.75      151.14     18.84 o
   6   3   9     1226.22     1130.85     44.02 o
   7   3   9        9.32        4.30     22.57 o
   8   3   9      153.45      145.93     34.66 o
   9   3   9       23.27       36.23     36.85 o
  10   3   9      310.00      355.90     50.35 o
 -11   4   9       60.74       99.42     57.79 o
 -10   4   9        7.11       20.82     45.89 o
  -9   4   9      133.65      124.58     39.84 o
  -8   4   9       24.51        0.59     39.24 o
  -7   4   9      285.43      311.06     37.41 o
  -6   4   9      106.71      130.63     31.47 o
  -5   4   9     1135.29     1097.71     35.07 o
  -4   4   9      140.18      130.39     18.48 o
  -3   4   9     2434.69     2566.45     44.01 o
  -2   4   9     1037.33     1086.04     21.30 o
  -1   4   9     4292.14     4245.68     55.90 o
   0   4   9      289.50      314.87     13.99 o
   1   4   9      860.65      817.62     24.41 o
   2   4   9     2146.02     2120.26     58.95 o
   3   4   9      234.46      218.00     18.61 o
   4   4   9       35.98       60.63     21.55 o
   5   4   9     1375.63     1384.18     43.84 o
   6   4   9      278.91      273.02     25.53 o
   7   4   9      133.67      137.71     27.99 o
   8   4   9      279.89      275.83     33.43 o
   9   4   9      227.12      216.55     46.00 o
  10   4   9        4.81       29.48     37.59 o
 -10   5   9      371.47      356.62     49.54 o
  -9   5   9       68.03       88.59     68.08 o
  -8   5   9      624.88      655.52     49.61 o
  -7   5   9        6.80      -32.51     32.51 o
  -6   5   9      452.63      484.58     39.01 o
  -5   5   9      122.43      130.41     21.51 o
  -4   5   9     1446.70     1543.92     41.22 o
  -3   5   9     1770.74     1798.45     38.43 o
  -2   5   9     1012.41      882.01     23.23 o
  -1   5   9       16.78       -1.39      9.64 o
   0   5   9     1023.54      974.00     21.84 o
   1   5   9     1481.57     1521.52     30.86 o
   2   5   9      926.20      892.05     29.32 o
   3   5   9     1164.52     1117.81     33.08 o
   4   5   9     2535.14     2439.41     51.47 o
   5   5   9       82.88       94.82     20.98 o
   6   5   9      188.20      214.91     26.49 o
   7   5   9      195.65      181.38     33.38 o
   8   5   9      305.83      349.76     35.58 o
   9   5   9       88.12       24.83     31.91 o
  10   5   9      243.27      252.29     37.99 o
 -10   6   9        9.39      -49.84     49.84 o
  -9   6   9      318.68      283.92     49.82 o
  -8   6   9       25.67       28.01     39.86 o
  -7   6   9     1280.66     1299.69     62.49 o
  -6   6   9      110.95      110.50     27.05 o
  -5   6   9     2074.13     2060.69     58.94 o
  -4   6   9       16.20       24.09     19.04 o
  -3   6   9      107.61       65.93     16.05 o
  -2   6   9       93.99      107.24     16.74 o
  -1   6   9      157.19      185.23     15.08 o
   0   6   9      161.54      171.09     15.05 o
   1   6   9      760.24      731.89     23.68 o
   2   6   9      194.20      208.95     18.27 o
   3   6   9     1841.86     1881.52     38.62 o
   4   6   9        2.55       14.14     16.23 o
   5   6   9     1428.82     1420.38     35.87 o
   6   6   9      275.44      268.87     25.40 o
   7   6   9     1142.28     1194.73     46.72 o
   8   6   9       30.80        4.51     27.22 o
   9   6   9      426.15      416.75     34.90 o
 -10   7   9      300.29      219.39     83.46 o
  -9   7   9       34.94       62.57     80.82 o
  -8   7   9      331.21      340.86     47.13 o
  -7   7   9       93.86      118.09     38.48 o
  -6   7   9     1536.92     1574.75     55.87 o
  -5   7   9      350.49      297.70     29.05 o
  -4   7   9     4262.89     4226.57     95.05 o
  -3   7   9       41.69       41.94     17.00 o
  -2   7   9      852.10      846.32     40.09 o
  -1   7   9        0.63        0.95     13.44 o
   0   7   9       55.71       53.89     22.53 o
   1   7   9       72.79       89.83     23.98 o
   2   7   9     1738.09     1779.01     41.35 o
   3   7   9       67.48       65.38     17.67 o
   4   7   9     3920.07     3739.14     60.91 o
   5   7   9       28.28       41.16     19.57 o
   6   7   9     2155.49     2132.78     49.27 o
   7   7   9       73.51       33.26     24.72 o
   8   7   9      587.98      527.32     33.88 o
   9   7   9       25.91       31.31     34.34 o
  -9   8   9      274.33      315.41     72.62 o
  -8   8   9       62.36       48.75     44.76 o
  -7   8   9      653.58      539.64     47.26 o
  -6   8   9      509.57      480.62     36.16 o
  -5   8   9     1411.54     1447.46     52.89 o
  -4   8   9       14.11       38.94     25.89 o
  -3   8   9     2556.76     2513.33     58.68 o
  -2   8   9        7.45       -2.39     16.91 o
  -1   8   9     1544.96     1558.68     44.19 o
   0   8   9      294.55      370.69     25.49 o
   1   8   9      787.12      807.91     32.74 o
   2   8   9      243.60      275.25     22.57 o
   3   8   9     3223.91     2898.00     55.61 o
   4   8   9       40.35       23.01     22.14 o
   5   8   9     1418.29     1332.85     41.54 o
   6   8   9       63.38       56.36     24.73 o
   7   8   9      121.44      120.76     28.32 o
   8   8   9        6.99       71.01     35.49 o
   9   8   9      102.36       87.60     40.75 o
  -9   9   9        0.01      -22.78     66.74 o
  -8   9   9       11.59       -9.71     44.80 o
  -7   9   9        6.95      -19.51     38.64 o
  -6   9   9      630.73      657.07     70.12 o
  -5   9   9       26.36       57.77     29.08 o
  -4   9   9     1795.49     1837.91     58.85 o
  -3   9   9      361.87      369.33     31.87 o
  -2   9   9     1302.22     1312.28     43.92 o
  -1   9   9      369.76      378.48     27.03 o
   0   9   9      852.59      857.58     61.07 o
   1   9   9      155.70      196.17     24.99 o
   2   9   9     1873.22     1927.13     52.66 o
   3   9   9      370.23      310.52     28.12 o
   4   9   9      452.88      485.24     32.36 o
   5   9   9        0.58      -25.80     25.80 o
   6   9   9       40.74       48.47     29.65 o
   7   9   9        1.08      -22.40     29.35 o
   8   9   9      157.12      114.51     36.30 o
  -8  10   9        2.03      -30.52     49.35 o
  -7  10   9       32.68       26.05     43.15 o
  -6  10   9       59.32       56.39     33.60 o
  -5  10   9      900.14      915.43     64.58 o
  -4  10   9       35.92       62.71     30.02 o
  -3  10   9     1702.46     1805.91     70.36 o
  -2  10   9      390.11      405.15     30.30 o
  -1  10   9      891.33      881.12     36.42 o
   0  10   9        1.08      -13.20     23.34 o
   1  10   9      705.10      751.99     38.25 o
   2  10   9      111.18       88.94     26.34 o
   3  10   9      642.31      621.96     47.36 o
   4  10   9       10.10       -5.80     31.89 o
   5  10   9      330.76      245.58     35.96 o
   6  10   9        0.01       31.39     36.62 o
   7  10   9       66.59       86.35     38.96 o
   8  10   9        7.00        1.59     45.00 o
  -8  11   9       50.97      -39.40     49.81 o
  -7  11   9       98.13      -30.20     72.57 o
  -6  11   9      222.55      335.90     43.14 o
  -5  11   9      214.79      182.77     51.65 o
  -4  11   9      747.01      784.30     53.22 o
  -3  11   9        2.09       -8.36     45.04 o
  -2  11   9      548.74      548.66     37.51 o
  -1  11   9      224.26      286.27     32.35 o
   0  11   9      360.80      385.99     31.32 o
   1  11   9        7.50      -10.54     25.68 o
   2  11   9      696.93      670.59     37.43 o
   3  11   9      187.99      176.41     33.34 o
   4  11   9      294.86      310.02     41.63 o
   5  11   9       45.48       56.27     38.62 o
   6  11   9      140.25      160.26     43.69 o
   7  11   9        2.70       28.57     43.73 o
  -7  12   9      287.57      283.47     51.07 o
  -6  12   9      318.58      255.93     57.73 o
  -5  12   9      238.11      175.03     55.51 o
  -4  12   9        6.81      -19.45     43.69 o
  -3  12   9      312.43      378.94     48.39 o
  -2  12   9       29.70       20.76     32.29 o
  -1  12   9      333.19      327.27     37.31 o
   0  12   9       83.18      153.61     31.01 o
   1  12   9      386.05      424.33     42.55 o
   2  12   9       12.95      -35.11     35.11 o
   3  12   9      464.30      485.55     48.39 o
   4  12   9       36.23        7.77     45.51 o
   5  12   9      396.66      462.11     50.84 o
   6  12   9       12.83      -13.89     42.09 o
  -6  13   9      274.21      206.54     54.39 o
  -5  13   9        2.55       64.91     49.89 o
  -4  13   9       83.98       75.97     47.58 o
  -3  13   9       84.38       84.66     47.23 o
  -2  13   9       32.20       11.33     36.99 o
  -1  13   9        8.14      -35.26     35.26 o
   0  13   9      211.03      213.83     37.05 o
   1  13   9      133.60      151.36     39.00 o
   2  13   9      345.23      391.68     45.45 o
   3  13   9       44.80      149.16     77.17 o
   4  13   9      366.79      324.41     46.30 o
   5  13   9        0.82      -28.13     44.38 o
  -5  14   9      215.66      235.57     60.09 o
  -4  14   9       22.62       15.49     52.97 o
  -3  14   9      278.10      184.12     54.18 o
  -2  14   9       48.17       77.85     50.37 o
  -1  14   9      458.31      488.81     68.44 o
   0  14   9       35.95      -20.32     40.46 o
   1  14   9      432.18      405.01     48.39 o
   2  14   9      327.22      390.04     47.41 o
   3  14   9      272.74      203.25     44.99 o
   4  14   9       65.86      103.13     47.97 o
  -3  15   9       28.09        3.32     55.50 o
  -2  15   9      514.10      480.40     59.40 o
  -1  15   9       51.39       71.14     47.84 o
   0  15   9      817.58      701.58     63.25 o
   1  15   9      152.52      195.86     56.63 o
   2  15   9      145.05      216.00     50.74 o
 -10   0  10      335.50      462.84     99.72 o
  -8   0  10     2020.39     1940.51     93.70 o
  -6   0  10     1150.59     1305.51     67.13 o
  -4   0  10       77.03       86.98     52.68 o
  -2   0  10      679.74      697.86     41.74 o
   0   0  10     8089.16     7871.89    222.55 o
   2   0  10     3841.94     3737.32     77.99 o
   4   0  10     2677.95     2607.24     62.69 o
   6   0  10     1282.11     1323.78     58.22 o
   8   0  10     1287.93     1544.89     70.41 o
  10   0  10      123.85      231.02     70.74 o
 -11   1  10      215.02      373.13     80.95 o
 -10   1  10        1.46      -64.13     88.62 o
  -9   1  10      943.54      739.25     68.47 o
  -8   1  10       40.39       47.72     36.98 o
  -7   1  10     1767.19     1647.98     57.29 o
  -6   1  10      544.13      546.49     32.55 o
  -5   1  10      489.78      422.30     27.64 o
  -4   1  10      133.09      155.01     21.63 o
  -3   1  10        3.00        5.80     12.16 o
  -2   1  10      203.48      207.65     14.88 o
  -1   1  10     1498.80     1443.16     31.44 o
   0   1  10     2843.56     2886.68     43.95 o
   1   1  10     3673.30     3413.69     78.03 o
   2   1  10       12.16        6.02     11.04 o
   3   1  10     1809.01     1726.46     47.87 o
   4   1  10        0.22        5.73     14.34 o
   5   1  10      283.21      340.39     28.83 o
   6   1  10       59.08       14.80     18.43 o
   7   1  10      763.39      822.38     34.85 o
   8   1  10      161.08      173.08     28.44 o
   9   1  10      272.53      265.82     38.51 o
  10   1  10       28.52       36.51     43.67 o
 -11   2  10       33.30       49.39     71.70 o
 -10   2  10      210.22      150.13     63.83 o
  -9   2  10      129.58       96.01     41.70 o
  -8   2  10     1189.38     1134.25     57.82 o
  -7   2  10      501.15      496.85     34.01 o
  -6   2  10     1419.61     1416.37     50.12 o
  -5   2  10      689.20      684.46     32.18 o
  -4   2  10      380.86      306.63     20.85 o
  -3   2  10       59.71       66.89     13.28 o
  -2   2  10     2312.90     2414.12     49.01 o
  -1   2  10      747.58      812.54     22.16 o
   0   2  10     5084.40     4789.32     66.43 o
   1   2  10        1.20       -1.47     10.59 o
   2   2  10     3164.21     3093.96     47.83 o
   3   2  10        0.04      -13.65     13.86 o
   4   2  10      445.91      494.10     21.96 o
   5   2  10       76.68       66.24     18.89 o
   6   2  10     1347.13     1346.82     41.04 o
   7   2  10       72.21      106.71     23.43 o
   8   2  10      603.45      675.80     39.18 o
   9   2  10      208.89      206.10     38.46 o
  10   2  10      539.45      585.78     49.91 o
 -11   3  10       54.03       -8.78     73.43 o
 -10   3  10        6.34      -23.09     41.02 o
  -9   3  10      154.22      153.89     38.11 o
  -8   3  10       35.90       33.14     32.55 o
  -7   3  10      908.65      817.79     41.59 o
  -6   3  10      512.31      515.47     28.81 o
  -5   3  10     2698.22     2598.71     59.23 o
  -4   3  10      447.38      460.12     23.59 o
  -3   3  10     4994.56     4969.58     67.76 o
  -2   3  10      163.32      179.68     15.12 o
  -1   3  10     2294.88     2238.76     39.47 o
   0   3  10      206.51      223.06     13.94 o
   1   3  10     4528.14     4429.80     86.97 o
   2   3  10        0.07       11.90     13.20 o
   3   3  10      234.98      233.29     17.65 o
   4   3  10        0.61      -15.44     15.44 o
   5   3  10      322.64      321.05     21.89 o
   6   3  10       82.75       96.01     20.18 o
   7   3  10      521.43      560.23     29.77 o
   8   3  10        9.49       50.77     28.39 o
   9   3  10      870.24      922.85     48.70 o
  10   3  10       68.50      113.44     41.73 o
 -10   4  10       72.41       33.03     49.01 o
  -9   4  10      151.88      135.21     41.02 o
  -8   4  10      264.94      221.24     37.64 o
  -7   4  10       78.60       60.16     31.27 o
  -6   4  10     1952.98     1925.65     61.73 o
  -5   4  10      676.93      647.19     27.55 o
  -4   4  10     3316.77     3366.77     61.94 o
  -3   4  10      471.19      482.31     21.47 o
  -2   4  10     6089.28     5910.83     74.47 o
  -1   4  10      953.58     1005.26     26.03 o
   0   4  10     2171.63     2082.02     38.38 o
   1   4  10     1321.84     1285.05     41.37 o
   2   4  10      398.03      378.95     18.81 o
   3   4  10      929.08      920.21     28.66 o
   4   4  10      765.29      779.93     29.42 o
   5   4  10       41.37       33.84     20.25 o
   6   4  10      365.43      390.97     28.14 o
   7   4  10      264.69      277.23     32.60 o
   8   4  10      370.75      392.15     37.95 o
   9   4  10      184.22      200.30     38.13 o
  10   4  10      286.94      393.40     48.68 o
 -10   5  10       41.48       42.89     77.78 o
  -9   5  10      528.97      520.22     75.60 o
  -8   5  10       35.64       50.64     34.94 o
  -7   5  10      616.01      757.61     52.12 o
  -6   5  10       70.18      102.38     32.78 o
  -5   5  10      890.08      836.98     33.30 o
  -4   5  10      239.27      254.69     22.03 o
  -3   5  10      200.10      286.82     25.42 o
  -2   5  10       91.66       88.81     11.77 o
  -1   5  10     2106.89     2099.79     33.84 o
   0   5  10       14.65       16.78     12.94 o
   1   5  10      433.95      491.52     21.94 o
   2   5  10     1521.99     1483.54     35.42 o
   3   5  10     1333.32     1354.81     37.97 o
   4   5  10      599.40      571.47     29.39 o
   5   5  10     1127.99     1124.48     38.68 o
   6   5  10      370.32      355.86     31.45 o
   7   5  10      420.01      495.85     35.77 o
   8   5  10      387.71      354.03     37.60 o
   9   5  10      196.53      183.88     39.01 o
 -10   6  10      682.71      736.69     59.90 o
  -9   6  10      103.37      106.47     58.09 o
  -8   6  10      326.86      375.37     50.25 o
  -7   6  10       83.90      101.42     38.91 o
  -6   6  10      419.09      447.69     42.22 o
  -5   6  10       43.36       61.19     25.88 o
  -4   6  10     1155.89     1177.33     38.54 o
  -3   6  10      268.82      326.83     22.34 o
  -2   6  10       70.96       76.09     16.50 o
  -1   6  10       22.30       13.55     13.92 o
   0   6  10      244.78      272.03     16.89 o
   1   6  10       25.55       31.58     17.10 o
   2   6  10     1928.54     1994.61     42.30 o
   3   6  10       40.84       30.92     16.64 o
   4   6  10     2200.41     2131.16     42.86 o
   5   6  10      448.81      438.96     24.24 o
   6   6  10      994.69     1056.71     36.43 o
   7   6  10       23.89       43.11     25.29 o
   8   6  10      309.94      358.15     32.48 o
   9   6  10        0.10      -32.90     32.90 o
 -10   7  10        0.69      -47.44     70.13 o
  -9   7  10      397.37      455.18     55.19 o
  -8   7  10       17.82       56.82     42.52 o
  -7   7  10      160.00      129.90     40.31 o
  -6   7  10      211.93      217.64     39.60 o
  -5   7  10      555.48      588.08     38.24 o
  -4   7  10      157.75      198.21     36.17 o
  -3   7  10     4615.66     4495.66     86.70 o
  -2   7  10       97.14      103.40     18.08 o
  -1   7  10      784.88      748.19     39.64 o
   0   7  10      549.45      486.02     21.31 o
   1   7  10      280.42      296.79     20.42 o
   2   7  10        8.49       27.99     17.06 o
   3   7  10     3211.78     3137.13     58.13 o
   4   7  10      149.06      144.52     19.68 o
   5   7  10     2943.32     2865.87     78.09 o
   6   7  10        9.80       20.78     22.41 o
   7   7  10      666.05      591.44     33.08 o
   8   7  10        7.64        8.97     29.14 o
   9   7  10       44.32       36.31     34.60 o
  -9   8  10        0.81      -42.61     58.34 o
  -8   8  10      104.78      120.90     47.61 o
  -7   8  10      166.42      213.03     45.93 o
  -6   8  10      227.82      263.69     36.26 o
  -5   8  10      170.42      264.28     38.93 o
  -4   8  10     1322.76     1334.28     49.87 o
  -3   8  10        2.66       10.00     21.94 o
  -2   8  10      850.92      893.10     34.52 o
  -1   8  10     1054.57     1097.58     47.48 o
   0   8  10      521.10      515.15     28.74 o
   1   8  10      194.96      175.05     22.79 o
   2   8  10     1229.89     1130.36     45.71 o
   3   8  10      421.04      400.41     25.25 o
   4   8  10     1225.66     1252.95     43.55 o
   5   8  10       20.34       37.81     23.49 o
   6   8  10      567.38      563.78     32.33 o
   7   8  10       28.68       25.53     28.69 o
   8   8  10      258.20      238.17     33.93 o
  -9   9  10       54.10       54.17     54.03 o
  -8   9  10       69.13      114.27     52.48 o
  -7   9  10      162.66      111.33     44.11 o
  -6   9  10        1.03      -12.03     33.67 o
  -5   9  10     1471.67     1622.94     59.24 o
  -4   9  10      232.50      261.53     32.46 o
  -3   9  10     1592.82     1560.66     64.12 o
  -2   9  10      183.81      206.45     25.64 o
  -1   9  10     1196.23     1272.62     43.33 o
   0   9  10       46.67       55.94     23.66 o
   1   9  10      737.76      731.48     35.05 o
   2   9  10      325.96      329.46     27.45 o
   3   9  10      328.86      284.08     25.84 o
   4   9  10       14.55        2.15     26.55 o
   5   9  10      548.12      477.91     36.44 o
   6   9  10       42.37        7.69     28.04 o
   7   9  10      197.15      197.90     35.26 o
   8   9  10       74.52      125.87     37.69 o
  -8  10  10       39.05       11.70     53.90 o
  -7  10  10        7.43       -5.31     46.65 o
  -6  10  10      251.88      244.59     40.38 o
  -5  10  10      109.32      102.28     34.81 o
  -4  10  10     1993.31     1985.85     76.36 o
  -3  10  10       39.91       23.08     33.38 o
  -2  10  10     1971.03     1910.39     54.19 o
  -1  10  10      529.52      550.87     31.93 o
   0  10  10       25.92       11.29     24.00 o
   1  10  10       26.23       55.56     26.37 o
   2  10  10       90.41      102.89     26.95 o
   3  10  10       17.75       35.82     31.96 o
   4  10  10      331.23      330.90     38.01 o
   5  10  10       12.48      -19.80     33.90 o
   6  10  10      104.11       83.04     39.48 o
   7  10  10        1.67       48.23     40.83 o
  -7  11  10      208.98      229.95     51.97 o
  -6  11  10      108.41      136.61     49.73 o
  -5  11  10      481.99      594.70     54.73 o
  -4  11  10       95.49      118.73     43.53 o
  -3  11  10     1082.36     1103.54     70.13 o
  -2  11  10       55.63      120.51     32.93 o
  -1  11  10      878.53      978.35     43.95 o
   0  11  10      161.08      284.41     58.93 o
   1  11  10      269.53      289.66     31.54 o
   2  11  10       69.99       65.02     29.78 o
   3  11  10      393.35      378.21     40.39 o
   4  11  10        9.92       -1.73     36.93 o
   5  11  10      350.35      383.98     44.42 o
   6  11  10        1.85      -35.47     42.25 o
   7  11  10      151.00      179.83     48.48 o
  -7  12  10      217.21      451.55    107.24 o
  -6  12  10      256.64      319.76     58.11 o
  -5  12  10      345.49      287.39     53.39 o
  -4  12  10      140.13       94.40     48.12 o
  -3  12  10        0.87       47.69     39.64 o
  -2  12  10      154.38      129.43     41.26 o
  -1  12  10      120.51      102.19     36.54 o
   0  12  10      549.71      555.33     39.32 o
   1  12  10        0.51      -23.37     30.46 o
   2  12  10      907.84      939.12     56.08 o
   3  12  10        9.63       43.15     36.27 o
   4  12  10      410.41      435.47     48.10 o
   5  12  10        6.07      -10.47     43.21 o
   6  12  10      349.07      309.80     51.47 o
  -5  13  10       82.03       91.39     53.16 o
  -4  13  10       31.17      -24.74     49.26 o
  -3  13  10       13.65       21.68     55.84 o
  -2  13  10       39.78       64.57     52.36 o
  -1  13  10      143.08      172.87     40.35 o
   0  13  10       27.55       -4.65     35.03 o
   1  13  10      827.83      822.37     51.02 o
   2  13  10      135.04       89.32     43.47 o
   3  13  10      745.37      763.61     53.03 o
   4  13  10       71.06       68.95     44.09 o
   5  13  10      550.26      591.05     55.14 o
  -4  14  10      145.72       36.84     55.02 o
  -3  14  10       26.55      -36.66     50.70 o
  -2  14  10      336.01      272.57     80.77 o
  -1  14  10        1.80       -3.24     43.12 o
   0  14  10      518.89      371.80     46.30 o
   1  14  10      227.80      186.26     45.57 o
   2  14  10      203.90      191.91     52.25 o
   3  14  10      222.26      250.50     46.09 o
  -1  15  10      417.38      368.29     51.93 o
   0  15  10      133.56      120.61     67.72 o
  -9   0  11      938.37      775.91    103.48 o
  -7   0  11     1071.83     1078.76     67.87 o
  -5   0  11     1189.47     1230.73     65.04 o
  -3   0  11        1.79      -24.71     26.22 o
  -1   0  11      777.16      883.28     47.69 o
   1   0  11     4206.86     4096.68     83.84 o
   3   0  11     2833.72     2773.73     80.55 o
   5   0  11      261.99      262.42     33.16 o
   7   0  11      266.59      277.84     40.19 o
   9   0  11      140.29      157.95     49.59 o
 -10   1  11      107.72       -3.64     68.48 o
  -9   1  11      104.74       33.38     53.31 o
  -8   1  11      942.62      999.34     74.04 o
  -7   1  11       41.31       36.49     28.52 o
  -6   1  11     1565.58     1595.21     53.00 o
  -5   1  11       26.08       65.69     24.00 o
  -4   1  11       17.93       23.94     20.67 o
  -3   1  11      124.39      163.89     15.34 o
  -2   1  11        6.10        1.39     13.84 o
  -1   1  11     2823.81     2663.08     45.12 o
   0   1  11     3095.97     3052.63     47.00 o
   1   1  11      136.99      118.90     14.95 o
   2   1  11     4443.42     4245.24     61.99 o
   3   1  11        2.34       24.60     13.49 o
   4   1  11     1825.83     1869.43     46.68 o
   5   1  11       80.02       54.95     19.43 o
   6   1  11      803.58      759.78     33.57 o
   7   1  11      120.61       84.57     27.10 o
   8   1  11      275.68      346.62     33.73 o
   9   1  11       17.86      -33.81     33.81 o
  10   1  11      157.31      166.51     48.03 o
 -10   2  11        3.22      -13.73     68.91 o
  -9   2  11      384.05      357.57     79.31 o
  -8   2  11       70.24       29.87     39.30 o
  -7   2  11     1779.00     1748.91     72.05 o
  -6   2  11      218.44      208.00     27.59 o
  -5   2  11     1308.43     1282.41     45.99 o
  -4   2  11      154.70      190.22     20.21 o
  -3   2  11     1035.76     1092.56     30.42 o
  -2   2  11      435.55      468.59     21.71 o
  -1   2  11     1551.38     1472.01     30.71 o
   0   2  11      556.62      542.88     18.41 o
   1   2  11     3093.73     2976.01     46.89 o
   2   2  11      200.06      222.17     16.57 o
   3   2  11     1520.32     1501.33     35.21 o
   4   2  11      649.73      686.26     25.70 o
   5   2  11      409.83      366.09     22.10 o
   6   2  11        0.14       -6.57     22.18 o
   7   2  11      491.69      493.61     31.76 o
   8   2  11       73.30      115.58     32.72 o
   9   2  11      611.15      694.52     46.89 o
  10   2  11       15.21       47.57     54.86 o
 -10   3  11       26.36      -28.20     49.00 o
  -9   3  11       14.68       13.70     41.47 o
  -8   3  11      257.78      268.78     40.43 o
  -7   3  11        3.71      -11.08     34.54 o
  -6   3  11     2048.87     2129.49     64.56 o
  -5   3  11      347.99      322.08     28.68 o
  -4   3  11     3453.22     3201.80     65.00 o
  -3   3  11       65.61       81.72     18.56 o
  -2   3  11     2915.28     2975.81     54.38 o
  -1   3  11      213.51      249.62     16.02 o
   0   3  11     2635.53     2659.84     46.01 o
   1   3  11      142.25      135.40     15.94 o
   2   3  11      564.37      574.86     26.56 o
   3   3  11       26.32       39.13     15.81 o
   4   3  11        6.61        2.26     15.99 o
   5   3  11       14.50       31.41     18.83 o
   6   3  11      354.30      336.62     25.29 o
   7   3  11      114.93      105.93     25.31 o
   8   3  11     1132.90     1116.89     47.48 o
   9   3  11       10.65      -16.07     38.63 o
 -10   4  11        8.01       53.83     58.11 o
  -9   4  11      121.16       96.87     59.20 o
  -8   4  11      432.24      459.75     41.75 o
  -7   4  11      579.20      514.55     46.10 o
  -6   4  11       10.73       35.76     32.48 o
  -5   4  11     2849.09     2896.67     65.87 o
  -4   4  11      914.17      883.01     34.48 o
  -3   4  11     4666.48     4600.76     85.58 o
  -2   4  11       14.69      -11.49     11.49 o
  -1   4  11     2761.93     2857.05     48.84 o
   0   4  11      182.59      210.54     18.20 o
   1   4  11     1277.18     1263.63     38.70 o
   2   4  11      842.39      823.27     27.17 o
   3   4  11      595.02      611.17     24.32 o
   4   4  11      532.62      521.11     30.36 o
   5   4  11      650.16      617.57     27.56 o
   6   4  11        0.31       10.18     22.90 o
   7   4  11      542.64      529.44     54.89 o
   8   4  11      148.25      153.16     33.26 o
   9   4  11      625.28      558.98     45.59 o
 -10   5  11      563.97      482.02     55.18 o
  -9   5  11      329.83      322.93     47.41 o
  -8   5  11      563.28      546.14     45.03 o
  -7   5  11      166.92      199.76     35.20 o
  -6   5  11      969.48      967.23     46.67 o
  -5   5  11      115.37      130.10     23.84 o
  -4   5  11      758.44      808.55     29.00 o
  -3   5  11      180.37      158.57     27.43 o
  -2   5  11     2837.75     2730.87     44.93 o
  -1   5  11       31.49       14.83     13.02 o
   0   5  11     1085.08     1119.82     28.26 o
   1   5  11      109.12       81.24     18.12 o
   2   5  11     1523.36     1570.83     37.72 o
   3   5  11      196.44      181.52     19.70 o
   4   5  11     1559.95     1518.94     43.20 o
   5   5  11      107.34      126.08     23.23 o
   6   5  11      708.78      668.07     36.02 o
   7   5  11      106.33       99.33     29.54 o
   8   5  11      254.88      321.42     52.91 o
   9   5  11       58.32       75.86     41.56 o
 -10   6  11        0.56      -45.82     51.53 o
  -9   6  11      657.06      622.23     52.27 o
  -8   6  11       17.31      -16.70     36.66 o
  -7   6  11      319.14      302.63     44.34 o
  -6   6  11        1.26       13.94     39.38 o
  -5   6  11      139.69      137.69     27.41 o
  -4   6  11      140.54      104.41     20.24 o
  -3   6  11      442.88      466.43     23.84 o
  -2   6  11      473.28      481.42     31.70 o
  -1   6  11      674.42      702.11     22.68 o
   0   6  11       67.69       52.04     14.55 o
   1   6  11      949.57      981.77     30.90 o
   2   6  11       93.09       53.89     16.69 o
   3   6  11     1992.49     1910.38     41.34 o
   4   6  11       21.53       39.99     20.90 o
   5   6  11     1879.41     1899.62     59.06 o
   6   6  11      238.99      205.59     26.47 o
   7   6  11      533.54      605.95     37.27 o
   8   6  11       88.07      174.66     39.97 o
   9   6  11       25.08       22.59     34.10 o
  -9   7  11       14.10       84.59     56.35 o
  -8   7  11      281.96      357.45     52.63 o
  -7   7  11       10.72      -19.86     40.63 o
  -6   7  11       70.23       36.65     36.51 o
  -5   7  11       48.40       43.45     28.01 o
  -4   7  11     1050.01     1040.64     43.57 o
  -3   7  11       34.07       52.61     21.62 o
  -2   7  11     1121.32     1186.79     41.41 o
  -1   7  11     1495.25     1507.76     44.78 o
   0   7  11      516.31      565.18     21.83 o
   1   7  11      169.32      174.06     18.11 o
   2   7  11      781.56      819.91     32.26 o
   3   7  11       19.30        4.11     18.28 o
   4   7  11     1810.03     1706.28     40.70 o
   5   7  11       36.30       29.70     23.30 o
   6   7  11     1200.44     1229.41     41.32 o
   7   7  11       15.17       -5.41     27.25 o
   8   7  11      210.66      159.38     32.85 o
  -9   8  11      146.82      111.15     59.06 o
  -8   8  11       74.66      132.20     50.49 o
  -7   8  11       33.21        2.60     44.92 o
  -6   8  11       73.81       34.43     43.04 o
  -5   8  11      481.70      442.70     58.06 o
  -4   8  11        0.05       17.79     26.17 o
  -3   8  11      787.06      807.33     39.72 o
  -2   8  11      356.96      349.42     27.31 o
  -1   8  11     1227.02     1227.09     47.68 o
   0   8  11        1.56       15.77     22.39 o
   1   8  11      483.92      465.92     24.20 o
   2   8  11      171.52      169.73     21.90 o
   3   8  11      430.12      443.52     26.78 o
   4   8  11       81.37       75.83     23.85 o
   5   8  11      780.78      799.25     47.54 o
   6   8  11      171.84      179.64     28.43 o
   7   8  11      541.36      591.38     40.63 o
   8   8  11       37.37       52.27     34.19 o
  -8   9  11      110.34       74.71     56.64 o
  -7   9  11       26.14      -16.85     48.20 o
  -6   9  11      320.13      324.37     55.97 o
  -5   9  11        0.54      -13.65     29.87 o
  -4   9  11     1570.16     1576.53     68.28 o
  -3   9  11        3.54      -32.58     32.58 o
  -2   9  11     2071.73     1999.39     55.49 o
  -1   9  11      105.98      138.19     25.46 o
   0   9  11      289.51      298.34     51.57 o
   1   9  11        0.08       27.13     23.82 o
   2   9  11       67.87       15.36     24.74 o
   3   9  11       10.10       29.66     23.92 o
   4   9  11      471.92      457.63     32.19 o
   5   9  11       23.99       15.17     28.66 o
   6   9  11      199.89      223.69     33.57 o
   7   9  11       48.78       54.01     35.88 o
  -8  10  11        8.18       22.02     58.44 o
  -7  10  11      320.77      213.63     55.94 o
  -6  10  11       42.14       81.52     82.60 o
  -5  10  11      535.68      511.11     48.97 o
  -4  10  11       60.14       13.88     49.85 o
  -3  10  11     2364.29     2238.07     95.99 o
  -2  10  11       47.77       81.73     31.28 o
  -1  10  11     1228.00     1321.03     65.67 o
   0  10  11      117.04      102.16     27.99 o
   1  10  11        1.06       27.74     26.50 o
   2  10  11       17.84       -4.95     26.45 o
   3  10  11        0.98      -11.42     32.64 o
   4  10  11      109.88       68.30     35.09 o
   5  10  11      309.42      273.00     42.59 o
   6  10  11       58.41        3.30     37.34 o
   7  10  11      116.02      153.53     50.51 o
  -7  11  11       31.87       63.02     69.44 o
  -6  11  11      444.03      576.46     62.52 o
  -5  11  11      198.57      153.13     47.44 o
  -4  11  11      837.15      855.71     57.94 o
  -3  11  11       11.97        0.91     41.23 o
  -2  11  11     1294.28     1477.97     95.32 o
  -1  11  11      282.25      330.13     31.96 o
   0  11  11      614.65      647.00     37.80 o
   1  11  11       15.48       40.99     30.31 o
   2  11  11      497.55      528.14     40.36 o
   3  11  11       17.75        0.04     35.70 o
   4  11  11      217.86      237.78     41.05 o
   5  11  11       25.38       64.53     41.99 o
   6  11  11      339.01      437.69     49.69 o
  -6  12  11       80.84       41.60     62.58 o
  -5  12  11      132.68      133.21     50.87 o
  -4  12  11      192.56      206.02     50.53 o
  -3  12  11      140.49      192.04     70.54 o
  -2  12  11       23.43       10.85     44.15 o
  -1  12  11      259.00      168.16     38.94 o
   0  12  11      118.11      173.92     33.44 o
   1  12  11      980.60      926.95     46.91 o
   2  12  11       19.75       39.77     36.95 o
   3  12  11     1042.42     1131.49     56.28 o
   4  12  11       81.75      105.40     43.55 o
   5  12  11      670.35      678.04     55.78 o
  -5  13  11       13.96       22.94     52.64 o
  -4  13  11       23.52       54.17     53.31 o
  -3  13  11        5.59       14.98     49.60 o
  -2  13  11       27.65      -20.76     46.59 o
  -1  13  11       76.08       52.48     39.70 o
   0  13  11      314.90      336.60     40.02 o
   1  13  11        2.94      -35.37     44.75 o
   2  13  11      717.39      781.12     54.25 o
   3  13  11       53.60        0.10     45.00 o
   4  13  11      928.50      948.27     61.55 o
  -3  14  11       40.01      -31.91     75.76 o
  -2  14  11        0.89        9.48     64.64 o
  -1  14  11      310.02      353.10     62.38 o
   0  14  11       20.20        4.95     44.43 o
   1  14  11      337.44      453.62     55.51 o
   2  14  11       53.18       41.39     45.52 o
 -10   0  12       80.42      162.18    103.10 o
  -8   0  12      409.67      427.43     56.32 o
  -6   0  12     1282.93     1298.56     71.21 o
  -4   0  12      232.29      262.11     38.31 o
  -2   0  12      309.84      307.56     26.58 o
   0   0  12     5081.45     5068.48    101.19 o
   2   0  12     2917.87     2875.93     66.99 o
   4   0  12     3082.83     2985.73     93.72 o
   6   0  12      421.73      422.21     41.60 o
   8   0  12       85.95      112.56     41.45 o
 -10   1  12       21.92       71.90     67.16 o
  -9   1  12      392.68      399.36     66.19 o
  -8   1  12       69.21       92.49     40.75 o
  -7   1  12      970.36     1046.36     47.22 o
  -6   1  12      111.55       72.16     28.12 o
  -5   1  12     2176.84     2126.42     61.59 o
  -4   1  12        4.61       -8.86     21.28 o
  -3   1  12      552.40      583.71     22.19 o
  -2   1  12      410.22      405.21     19.61 o
  -1   1  12      329.86      332.21     17.40 o
   0   1  12     1944.90     1889.47     34.78 o
   1   1  12     2591.99     2560.68     46.41 o
   2   1  12       80.78       71.62     15.23 o
   3   1  12     4627.42     4560.98     72.95 o
   4   1  12     1310.86     1305.77     35.77 o
   5   1  12      702.88      684.20     31.21 o
   6   1  12       18.99       38.92     23.17 o
   7   1  12      159.84      161.51     28.99 o
   8   1  12       44.37       32.53     31.72 o
   9   1  12      266.93      275.32     41.33 o
 -10   2  12       93.18       46.28     66.05 o
  -9   2  12       10.62       46.70     45.68 o
  -8   2  12      338.12      342.35     46.87 o
  -7   2  12       20.52       -7.94     32.65 o
  -6   2  12     1778.70     1723.35     84.46 o
  -5   2  12      179.61      218.14     28.25 o
  -4   2  12     1411.00     1316.39     46.74 o
  -3   2  12      128.47      168.95     19.42 o
  -2   2  12      193.16      136.72     21.30 o
  -1   2  12     1351.59     1343.65     32.76 o
   0   2  12      529.74      515.00     18.92 o
   1   2  12     1100.83     1076.32     29.88 o
   2   2  12     2343.42     2246.95     43.94 o
   3   2  12       54.96       33.60     16.36 o
   4   2  12      132.64      136.93     18.85 o
   5   2  12        0.15       20.70     19.13 o
   6   2  12      365.16      343.86     28.48 o
   7   2  12       29.85       21.91     26.83 o
   8   2  12      475.52      545.17     66.97 o
   9   2  12       50.70       18.78     37.85 o
 -10   3  12        1.16      -58.32     80.71 o
  -9   3  12       51.12      114.00     59.33 o
  -8   3  12       46.91       34.41     47.31 o
  -7   3  12     1016.97      993.23     57.07 o
  -6   3  12        1.39        2.46     28.07 o
  -5   3  12     1993.49     2054.29     60.36 o
  -4   3  12       37.30       58.09     20.16 o
  -3   3  12     1845.92     1861.36     46.80 o
  -2   3  12      129.79      162.15     17.67 o
  -1   3  12     1116.34     1232.36     31.30 o
   0   3  12      385.96      383.89     30.05 o
   1   3  12     1451.41     1414.45     34.70 o
   2   3  12      169.73      214.37     18.17 o
   3   3  12      271.73      295.65     23.04 o
   4   3  12       31.12      -17.90     17.90 o
   5   3  12      369.49      343.18     24.43 o
   6   3  12      104.16      101.27     23.49 o
   7   3  12      655.84      654.81     36.40 o
   8   3  12       27.77        0.90     34.97 o
   9   3  12      621.44      626.05     48.91 o
 -10   4  12      162.00      169.60     58.77 o
  -9   4  12      131.81      166.68     51.44 o
  -8   4  12      327.74      393.94     49.07 o
  -7   4  12      635.79      715.53     59.74 o
  -6   4  12     1056.77     1278.52     99.45 o
  -5   4  12      100.02       67.76     28.03 o
  -4   4  12     1762.49     2015.85     50.53 o
  -3   4  12     1836.45     1770.39     52.91 o
  -2   4  12     2246.88     2295.94     41.94 o
  -1   4  12        0.26        7.74     16.29 o
   0   4  12      902.01      965.90     35.68 o
   1   4  12        0.12      -16.93     16.93 o
   2   4  12      495.06      475.67     23.02 o
   3   4  12      114.06       95.31     18.76 o
   4   4  12      891.49      874.44     30.45 o
   5   4  12       66.18       56.29     21.02 o
   6   4  12      510.06      534.71     39.39 o
   7   4  12      160.65      146.73     30.33 o
   8   4  12      582.94      552.66     43.07 o
   9   4  12        0.40      -14.63     38.95 o
 -10   5  12       31.03       44.38     49.41 o
  -9   5  12      575.20      626.73     51.16 o
  -8   5  12      438.27      436.63     42.85 o
  -7   5  12      440.45      472.55     39.85 o
  -6   5  12       27.87       53.92     39.32 o
  -5   5  12      418.84      423.27     29.83 o
  -4   5  12      191.33      207.36     23.71 o
  -3   5  12     2083.76     2065.33     50.90 o
  -2   5  12      937.00      980.25     30.38 o
  -1   5  12     1871.82     1914.15     45.21 o
   0   5  12        8.63       -0.35     21.76 o
   1   5  12     1506.20     1545.42     67.12 o
   2   5  12       38.57       32.32     17.28 o
   3   5  12      885.03      843.60     29.32 o
   4   5  12        1.54       -3.68     20.08 o
   5   5  12      876.85      913.17     33.85 o
   6   5  12       94.25      138.94     26.69 o
   7   5  12      356.61      302.53     32.79 o
   8   5  12      131.42      125.17     34.44 o
   9   5  12      201.51      184.19     43.91 o
  -9   6  12        7.28       -9.20     45.20 o
  -8   6  12      374.72      341.85     45.13 o
  -7   6  12      139.37       81.24     37.30 o
  -6   6  12      103.18      114.54     34.30 o
  -5   6  12      266.03      242.72     32.97 o
  -4   6  12      451.40      474.16     26.42 o
  -3   6  12      367.90      352.25     30.10 o
  -2   6  12      719.75      719.50     30.70 o
  -1   6  12       11.52       19.38     17.27 o
   0   6  12     1727.71     1760.19     36.66 o
   1   6  12       15.09        8.96     16.67 o
   2   6  12     1143.12     1166.42     32.98 o
   3   6  12        0.14       15.50     25.06 o
   4   6  12     1069.45     1018.30     41.42 o
   5   6  12      146.05       91.11     23.52 o
   6   6  12      914.01      872.92     42.55 o
   7   6  12       42.24       46.83     28.68 o
   8   6  12      281.75      309.53     34.31 o
  -9   7  12      507.87      476.00     67.83 o
  -8   7  12       86.33      130.12     44.36 o
  -7   7  12       43.72       57.42     37.73 o
  -6   7  12        5.80       23.97     33.71 o
  -5   7  12       20.86       17.12     27.08 o
  -4   7  12       81.59       94.57     28.24 o
  -3   7  12      346.85      426.09     32.63 o
  -2   7  12       16.72       -2.89     24.34 o
  -1   7  12     2539.02     2568.40     60.89 o
   0   7  12      137.48      142.85     20.23 o
   1   7  12      632.61      697.30     25.19 o
   2   7  12       43.46       21.05     17.50 o
   3   7  12      691.93      697.00     35.16 o
   4   7  12       77.55       64.33     21.47 o
   5   7  12      974.73      970.36     36.75 o
   6   7  12       15.18        3.63     26.07 o
   7   7  12      633.09      555.91     36.85 o
   8   7  12        0.04      -18.04     31.61 o
  -8   8  12      291.80      375.71     58.40 o
  -7   8  12      110.36       73.68     48.21 o
  -6   8  12       29.64       58.64     40.84 o
  -5   8  12       29.87       17.37     29.48 o
  -4   8  12      622.98      551.16     44.33 o
  -3   8  12      432.63      395.73     34.58 o
  -2   8  12     2419.69     2449.24     99.33 o
  -1   8  12      140.35      155.74     25.37 o
   0   8  12      626.46      589.04     31.80 o
   1   8  12       68.08       83.17     21.17 o
   2   8  12      376.31      420.09     24.69 o
   3   8  12       19.07        0.72     21.49 o
   4   8  12      438.30      494.81     39.37 o
   5   8  12      255.28      341.59     39.43 o
   6   8  12      411.42      465.62     33.15 o
   7   8  12       50.13       11.69     31.44 o
  -8   9  12        8.47       73.33     54.47 o
  -7   9  12      358.91      400.63     65.34 o
  -6   9  12        5.58       38.62     51.57 o
  -5   9  12      425.04      453.26     58.85 o
  -4   9  12       39.68       64.85     35.48 o
  -3   9  12     1179.03     1211.59     60.71 o
  -2   9  12      190.13      210.78     34.01 o
  -1   9  12      943.23      976.40     40.85 o
   0   9  12       21.63       50.15     26.34 o
   1   9  12       57.78       78.85     26.86 o
   2   9  12        1.20        5.55     24.47 o
   3   9  12        0.99       12.08     25.80 o
   4   9  12       31.74       35.26     28.78 o
   5   9  12      349.34      315.30     34.08 o
   6   9  12       13.42       39.94     35.10 o
   7   9  12      282.68      257.26     39.67 o
  -7  10  12        5.26       -3.40     61.17 o
  -6  10  12      467.01      421.50     77.89 o
  -5  10  12       67.73       68.37     46.76 o
  -4  10  12      711.71      691.43     51.75 o
  -3  10  12       20.17       63.97     39.30 o
  -2  10  12     1630.19     1663.32     69.58 o
  -1  10  12        5.59       42.33     27.31 o
   0  10  12      567.11      583.92     36.23 o
   1  10  12       30.03      -18.71     26.92 o
   2  10  12       14.66       55.61     28.39 o
   3  10  12       25.66       55.55     44.05 o
   4  10  12      308.44      209.26     38.56 o
   5  10  12      252.70      420.60     67.54 o
   6  10  12      297.13      250.89     40.56 o
  -6  11  12        9.81       -4.57     67.70 o
  -5  11  12      319.67      321.55     51.49 o
  -4  11  12       48.86       12.68     42.55 o
  -3  11  12      825.85      849.95     68.36 o
  -2  11  12      195.60      227.24     45.19 o
  -1  11  12      631.90      565.50     37.06 o
   0  11  12      296.15      265.26     34.94 o
   1  11  12      653.79      640.93     39.51 o
   2  11  12        0.00      -32.40     32.40 o
   3  11  12      318.16      243.97     43.19 o
   4  11  12      198.05      234.28     49.65 o
   5  11  12      392.05      387.61     54.86 o
  -5  12  12       33.19      -47.82     47.82 o
  -4  12  12      175.06      100.08     69.80 o
  -3  12  12       18.29       33.23     45.96 o
  -2  12  12      217.50      223.90     50.25 o
  -1  12  12      178.03       85.75     38.37 o
   0  12  12      284.36      255.43     37.95 o
   1  12  12       40.83       53.81     45.72 o
   2  12  12      731.77      689.36     49.34 o
   3  12  12       85.58       58.22     40.62 o
   4  12  12      565.75      583.52     54.06 o
  -4  13  12        4.65       24.24     54.91 o
  -3  13  12        3.71      -10.98     67.69 o
  -2  13  12       14.64      -22.78     50.02 o
  -1  13  12      151.26      153.58     50.52 o
   0  13  12       25.97       19.09     45.97 o
   1  13  12      376.43      418.21     47.09 o
   2  13  12       47.62       39.73     43.81 o
   3  13  12      612.36      618.48     75.98 o
  -2  14  12      105.04      116.40     53.42 o
  -1  14  12        2.92      -54.27     54.27 o
   0  14  12      318.73      274.29     54.38 o
   1  14  12        3.95       27.79     47.36 o
  -9   0  13      122.31      171.96     90.31 o
  -7   0  13      235.82      143.03     47.48 o
  -5   0  13     1671.80     1556.96     76.10 o
  -3   0  13      811.27      834.28     52.63 o
  -1   0  13     3764.69     3736.21    164.18 o
   1   0  13     3447.69     3191.61     72.82 o
   3   0  13     6152.36     6117.31    144.02 o
   5   0  13     1094.37     1177.33     58.05 o
   7   0  13      205.64      238.78     44.37 o
   9   0  13      136.36      121.88     69.01 o
 -10   1  13      130.85      112.88    107.43 o
  -9   1  13      220.15      209.86     66.65 o
  -8   1  13       50.00      -10.39     42.44 o
  -7   1  13        0.01       25.18     32.04 o
  -6   1  13     1134.39     1085.99     66.10 o
  -5   1  13       17.63       13.89     24.88 o
  -4   1  13     1881.80     1888.22     57.19 o
  -3   1  13        0.71      -11.46     19.62 o
  -2   1  13      891.07      799.23     28.65 o
  -1   1  13      396.38      380.39     19.51 o
   0   1  13     1061.45     1024.77     30.65 o
   1   1  13      460.87      448.09     23.48 o
   2   1  13     3776.22     3650.23     61.87 o
   3   1  13      239.87      239.90     20.39 o
   4   1  13     1501.73     1518.05     48.94 o
   5   1  13       10.41       24.46     24.40 o
   6   1  13      212.26      233.43     27.86 o
   7   1  13       64.49       25.45     28.14 o
   8   1  13       78.70        9.76     33.06 o
   9   1  13       30.47       66.73     39.73 o
 -10   2  13       49.34       15.07     70.37 o
  -9   2  13      242.03      242.22     73.55 o
  -8   2  13       40.06       36.26     55.91 o
  -7   2  13      569.43      575.46     67.17 o
  -6   2  13       13.46       13.79     30.20 o
  -5   2  13     1416.03     1367.03     56.91 o
  -4   2  13        1.40       24.86     23.30 o
  -3   2  13     1780.21     1790.74     46.23 o
  -2   2  13        0.22       17.20     17.11 o
  -1   2  13        3.05        9.16     14.72 o
   0   2  13      320.18      332.85     21.29 o
   1   2  13      537.37      527.49     22.45 o
   2   2  13       57.27       34.00     17.20 o
   3   2  13      845.90      808.89     39.27 o
   4   2  13      193.67      197.71     28.06 o
   5   2  13      680.05      730.27     43.11 o
   6   2  13      331.78      344.94     31.44 o
   7   2  13      284.01      276.98     31.51 o
   8   2  13        0.16      -28.82     35.54 o
   9   2  13      392.69      428.59     46.25 o
 -10   3  13      133.28      114.17     78.09 o
  -9   3  13        0.74        7.57     51.94 o
  -8   3  13      403.80      464.46     53.60 o
  -7   3  13       80.94      121.44     40.12 o
  -6   3  13     1805.29     1781.82     82.83 o
  -5   3  13       70.84       96.52     26.02 o
  -4   3  13     2079.11     2171.35     63.16 o
  -3   3  13      120.53       72.80     22.11 o
  -2   3  13       82.46      114.34     19.24 o
  -1   3  13      213.95      201.50     19.74 o
   0   3  13      155.35      153.47     21.74 o
   1   3  13      459.10      520.41     23.46 o
   2   3  13      256.92      281.05     20.37 o
   3   3  13       57.34       68.68     18.59 o
   4   3  13      337.34      377.31     24.64 o
   5   3  13       93.08       45.49     22.12 o
   6   3  13      655.57      688.16     65.27 o
   7   3  13        0.27        7.95     30.82 o
   8   3  13      632.41      733.84     48.45 o
   9   3  13        7.59        9.76     44.72 o
  -9   4  13      264.49      194.72     56.76 o
  -8   4  13      245.37      195.60     49.85 o
  -7   4  13     1150.57     1072.66     61.32 o
  -6   4  13      420.44      356.61     42.73 o
  -5   4  13     1122.68     1119.50     76.74 o
  -4   4  13      233.84      234.98     28.28 o
  -3   4  13     1377.51     1345.04     75.84 o
  -2   4  13      569.48      519.59     22.27 o
  -1   4  13      738.72      713.95     27.66 o
   0   4  13        9.01       17.73     18.62 o
   1   4  13      517.14      524.75     29.53 o
   2   4  13      214.43      215.00     21.43 o
   3   4  13      483.04      436.29     24.60 o
   4   4  13       22.24       22.19     20.71 o
   5   4  13      718.28      729.39     41.13 o
   6   4  13        6.66       76.13     24.83 o
   7   4  13      359.64      379.73     38.31 o
   8   4  13       59.00      113.47     38.01 o
  -9   5  13       36.31      -21.50     53.43 o
  -8   5  13      384.98      373.17     51.84 o
  -7   5  13      410.32      416.35     49.65 o
  -6   5  13      104.21      143.72     41.10 o
  -5   5  13       26.99       16.16     30.03 o
  -4   5  13      180.96      168.96     25.78 o
  -3   5  13      595.60      595.45     34.83 o
  -2   5  13     1206.92     1151.69     63.69 o
  -1   5  13      192.41      210.51     18.52 o
   0   5  13     1523.03     1595.26     42.00 o
   1   5  13        1.17       -3.48     18.95 o
   2   5  13      277.40      274.97     23.67 o
   3   5  13       36.84       59.53     20.51 o
   4   5  13      667.23      705.90     30.21 o
   5   5  13       66.35       67.36     26.88 o
   6   5  13      441.63      428.15     34.44 o
   7   5  13       79.23       60.80     31.70 o
   8   5  13      402.04      459.05     44.77 o
  -9   6  13      315.57      373.29     75.44 o
  -8   6  13       39.74       59.23     42.91 o
  -7   6  13       32.53       50.38     46.49 o
  -6   6  13        0.03        5.50     40.73 o
  -5   6  13      258.92      242.73     39.79 o
  -4   6  13      114.90      105.26     29.10 o
  -3   6  13      440.16      486.40     33.09 o
  -2   6  13      789.42      798.02     38.52 o
  -1   6  13     2757.41     2678.96     51.33 o
   0   6  13       95.72      119.85     17.99 o
   1   6  13     2269.35     2225.72     44.28 o
   2   6  13       95.76       66.86     18.56 o
   3   6  13     1064.58     1057.72     35.64 o
   4   6  13        6.87       27.99     22.00 o
   5   6  13      392.34      430.88     32.81 o
   6   6  13       12.84       11.23     28.70 o
   7   6  13      433.53      384.59     32.28 o
   8   6  13       15.09       21.69     34.64 o
  -8   7  13      513.47      451.86     49.97 o
  -7   7  13        7.56       26.27     40.88 o
  -6   7  13       11.75      -39.69     44.86 o
  -5   7  13        3.26      -10.12     37.43 o
  -4   7  13       53.81       38.79     37.43 o
  -3   7  13       17.45       45.13     27.68 o
  -2   7  13     2539.14     2592.94     71.27 o
  -1   7  13       37.10       58.74     21.86 o
   0   7  13     1931.91     1985.84     45.62 o
   1   7  13       74.18       61.49     23.43 o
   2   7  13     1613.46     1518.74     40.26 o
   3   7  13       26.16        5.75     19.93 o
   4   7  13      391.16      374.50     26.32 o
   5   7  13       34.05       28.49     24.93 o
   6   7  13      308.82      321.02     29.99 o
   7   7  13        1.37      -28.04     28.04 o
  -8   8  13       61.26       -9.67     47.02 o
  -7   8  13      366.20      320.22     46.45 o
  -6   8  13        0.75      -20.28     54.48 o
  -5   8  13       75.24       90.24     56.26 o
  -4   8  13      142.31       69.31     38.67 o
  -3   8  13      728.96      729.38     42.44 o
  -2   8  13      613.60      623.83     39.69 o
  -1   8  13     1789.59     1804.27     53.75 o
   0   8  13       17.44        7.87     24.66 o
   1   8  13      817.21      845.03     32.43 o
   2   8  13        1.44      -20.52     20.72 o
   3   8  13       67.36       82.73     22.53 o
   4   8  13       66.20       74.02     29.65 o
   5   8  13      338.17      317.74     32.76 o
   6   8  13       47.50       49.59     29.86 o
   7   8  13      343.50      369.86     43.84 o
  -7   9  13        0.69      -57.20     57.20 o
  -6   9  13      545.09      466.49     62.41 o
  -5   9  13       24.92       46.36     49.21 o
  -4   9  13      442.66      479.75     49.73 o
  -3   9  13       83.55       17.45     45.18 o
  -2   9  13      787.47      881.25     46.29 o
  -1   9  13      115.66      132.49     29.15 o
   0   9  13      631.95      628.70     36.16 o
   1   9  13       30.31      -19.69     28.03 o
   2   9  13        4.15      -13.81     25.60 o
   3   9  13       49.97       79.66     24.42 o
   4   9  13      192.84      187.74     31.59 o
   5   9  13        9.01       22.36     30.66 o
   6   9  13      446.55      462.44     42.00 o
  -7  10  13      624.54      667.56     87.86 o
  -6  10  13       11.73       58.79     62.20 o
  -5  10  13      419.89      473.24     52.41 o
  -4  10  13       19.69      -32.70     66.24 o
  -3  10  13      447.95      480.57     50.38 o
  -2  10  13        5.84       15.87     40.18 o
  -1  10  13      405.51      472.07     50.07 o
   0  10  13       30.66       28.26     28.17 o
   1  10  13      163.24      206.11     33.32 o
   2  10  13        3.77      -20.11     31.14 o
   3  10  13      153.37      181.02     38.24 o
   4  10  13       56.67       33.66     34.97 o
   5  10  13      363.80      320.47     41.76 o
   6  10  13       86.90      163.65     42.57 o
  -6  11  13      167.33      157.73     72.17 o
  -5  11  13       12.39      126.27     50.59 o
  -4  11  13      408.10      433.47     54.60 o
  -3  11  13        0.02       23.74     45.93 o
  -2  11  13      625.90      546.40     54.31 o
  -1  11  13      156.48      141.66     39.20 o
   0  11  13      285.21      224.85     35.12 o
   1  11  13      116.61      136.42     34.31 o
   2  11  13      299.55      247.81     38.27 o
   3  11  13       70.63       73.88     40.54 o
   4  11  13      409.36      292.46     47.77 o
   5  11  13      266.29      262.36     48.42 o
  -5  12  13       72.85      138.89     57.05 o
  -4  12  13        0.70       -0.42     50.51 o
  -3  12  13       74.36       75.89     48.83 o
  -2  12  13        3.79      -53.97     53.97 o
  -1  12  13      280.07      334.72     53.37 o
   0  12  13       36.24        8.53     37.77 o
   1  12  13      535.82      561.82     56.41 o
   2  12  13      133.43      207.98     44.72 o
   3  12  13      164.54      247.16     47.50 o
   4  12  13      159.38      182.73     48.84 o
  -3  13  13       22.63       67.38     82.04 o
  -2  13  13      139.72      116.76     53.66 o
  -1  13  13        0.05       -2.18     54.37 o
   0  13  13      433.06      381.98     75.33 o
   1  13  13       43.42       27.52     45.07 o
   2  13  13      405.05      438.89     52.85 o
  -8   0  14      130.51      210.17     57.19 o
  -6   0  14      522.37      400.72    102.91 o
  -4   0  14     1640.42     1568.05     75.68 o
  -2   0  14      781.49      814.01     42.08 o
   0   0  14      547.46      525.64     31.27 o
   2   0  14     4026.27     3837.22    193.65 o
   4   0  14      848.79      933.51     48.95 o
   6   0  14      196.19      209.67     41.46 o
   8   0  14       12.29      -47.10     47.10 o
  -9   1  14       80.89       69.48     67.99 o
  -8   1  14       19.55       34.63     44.48 o
  -7   1  14       41.61       51.65     32.71 o
  -6   1  14       38.68       48.84     31.01 o
  -5   1  14      813.36      882.89     95.08 o
  -4   1  14      255.98      193.70     29.38 o
  -3   1  14     2241.98     2199.15     72.51 o
  -2   1  14       61.03       49.08     19.14 o
  -1   1  14     1354.42     1301.79     32.98 o
   0   1  14      197.58      180.61     18.42 o
   1   1  14     1428.74     1473.93     35.96 o
   2   1  14      199.62      182.64     19.91 o
   3   1  14     2828.44     2794.13     59.29 o
   4   1  14      198.00      148.61     24.13 o
   5   1  14     1319.81     1309.47     44.16 o
   6   1  14      161.02      180.09     29.10 o
   7   1  14      107.97      102.12     31.91 o
   8   1  14        3.49        3.83     35.32 o
  -9   2  14      229.71      240.29     55.72 o
  -8   2  14      463.92      507.19     57.27 o
  -7   2  14       28.79       42.83     43.07 o
  -6   2  14      517.68      630.81     41.58 o
  -5   2  14      145.99      201.96     35.87 o
  -4   2  14     1409.98     1442.41     88.48 o
  -3   2  14       61.80       42.89     22.38 o
  -2   2  14      863.24      896.17     31.72 o
  -1   2  14      177.65      157.55     20.43 o
   0   2  14      286.83      266.08     21.38 o
   1   2  14        4.53       18.42     17.35 o
   2   2  14      131.70      146.37     19.72 o
   3   2  14      127.83       72.58     19.92 o
   4   2  14      701.02      700.91     32.29 o
   5   2  14      194.35      219.17     28.47 o
   6   2  14      508.75      506.31     37.64 o
   7   2  14       89.72       84.37     30.61 o
   8   2  14      306.93      298.79     43.34 o
  -9   3  14      353.51      323.76     56.29 o
  -8   3  14        0.08       29.74     46.68 o
  -7   3  14      960.82      990.48     70.62 o
  -6   3  14      150.87      181.66     36.58 o
  -5   3  14     2634.80     2560.67     72.97 o
  -4   3  14      131.22       89.64     26.67 o
  -3   3  14     1570.27     1687.84     53.46 o
  -2   3  14      291.00      264.15     23.91 o
  -1   3  14       32.14       51.16     19.66 o
   0   3  14       13.08       23.44     18.73 o
   1   3  14       65.47       70.98     18.98 o
   2   3  14      254.36      280.01     23.61 o
   3   3  14      347.90      378.71     27.22 o
   4   3  14        8.72        9.09     20.64 o
   5   3  14      599.00      571.41     40.53 o
   6   3  14       33.63       23.92     28.10 o
   7   3  14      641.66      658.98     51.23 o
   8   3  14       16.86       35.50     38.96 o
  -9   4  14       10.03      -57.10     58.16 o
  -8   4  14      479.55      501.54     55.85 o
  -7   4  14      202.52      224.78     45.41 o
  -6   4  14     1047.31      985.23     57.08 o
  -5   4  14       47.34       37.52     29.08 o
  -4   4  14     1408.23     1514.15     56.16 o
  -3   4  14      186.61      201.31     27.72 o
  -2   4  14      270.82      259.45     57.63 o
  -1   4  14      118.60       87.36     20.10 o
   0   4  14      346.92      334.23     23.75 o
   1   4  14      267.09      285.91     23.10 o
   2   4  14      381.45      370.63     23.78 o
   3   4  14      277.69      274.45     23.05 o
   4   4  14      821.05      806.15     32.29 o
   5   4  14        4.11      -16.89     24.03 o
   6   4  14      336.74      296.02     32.07 o
   7   4  14        6.20       40.47     37.22 o
   8   4  14      447.39      367.75     44.57 o
  -9   5  14      257.95      186.24     61.02 o
  -8   5  14       35.84       71.48     52.45 o
  -7   5  14      420.72      469.63     57.83 o
  -6   5  14       19.75       -7.05     40.29 o
  -5   5  14       47.29       92.32     31.45 o
  -4   5  14       75.46       88.19     34.68 o
  -3   5  14      346.25      357.98     31.17 o
  -2   5  14      380.65      439.46     32.95 o
  -1   5  14     2055.26     2054.54     44.48 o
   0   5  14        7.11        4.24     20.39 o
   1   5  14      805.79      818.83     31.72 o
   2   5  14      621.08      527.81     28.88 o
   3   5  14      462.64      441.64     26.86 o
   4   5  14      207.37      214.62     26.30 o
   5   5  14      401.32      423.72     29.21 o
   6   5  14        5.58      -21.05     26.90 o
   7   5  14      317.57      322.64     49.05 o
   8   5  14        0.02       -2.12     41.26 o
  -8   6  14      207.62      199.69     56.99 o
  -7   6  14        5.89      -43.03     46.68 o
  -6   6  14       67.51        6.28     43.19 o
  -5   6  14        1.27      -44.29     44.29 o
  -4   6  14       49.04       39.06     34.97 o
  -3   6  14     1174.91     1112.64     48.53 o
  -2   6  14     1523.87     1618.23     56.15 o
  -1   6  14        9.40      -14.48     20.04 o
   0   6  14     2094.30     2093.20     54.10 o
   1   6  14      189.80      168.88     21.36 o
   2   6  14     1852.95     1803.52     49.16 o
   3   6  14       31.78       35.72     25.65 o
   4   6  14      350.56      308.29     27.28 o
   5   6  14        0.82      -24.95     24.95 o
   6   6  14      238.36      224.25     37.67 o
   7   6  14       10.57       25.13     31.72 o
  -8   7  14        4.91       29.18     54.93 o
  -7   7  14      245.85      145.81     67.17 o
  -6   7  14       72.20       54.79     60.41 o
  -5   7  14       45.78       99.35     79.40 o
  -4   7  14       13.56      -13.24     43.71 o
  -3   7  14      162.41      171.09     33.10 o
  -2   7  14       31.03       42.11     30.14 o
  -1   7  14     1308.92     1349.04     48.36 o
   0   7  14       42.35       -8.71     22.22 o
   1   7  14     2634.14     2580.61     77.19 o
   2   7  14        6.24       23.59     20.90 o
   3   7  14      499.12      479.06     27.88 o
   4   7  14        6.12      -23.15     23.15 o
   5   7  14       89.40       69.67     26.68 o
   6   7  14        3.78       24.83     28.02 o
   7   7  14      117.26      150.94     32.80 o
  -8   8  14      559.97      725.11    122.67 o
  -7   8  14        0.40       26.25     69.24 o
  -6   8  14      402.06      389.61     63.46 o
  -5   8  14       61.02        2.33     56.63 o
  -4   8  14      207.42      213.38     42.65 o
  -3   8  14      549.32      474.20     53.14 o
  -2   8  14     1083.74      983.31     48.09 o
  -1   8  14        1.37        8.08     30.16 o
   0   8  14     1689.74     1724.59     58.47 o
   1   8  14       58.40       55.63     24.04 o
   2   8  14      481.23      518.12     28.20 o
   3   8  14      138.22      117.49     23.74 o
   4   8  14      198.79      219.59     26.49 o
   5   8  14       65.86       32.30     28.26 o
   6   8  14      304.98      328.75     32.52 o
  -7   9  14      578.83      735.69    125.87 o
  -6   9  14        6.94      -57.85     57.85 o
  -5   9  14      354.11      355.82     90.50 o
  -4   9  14       49.30      169.32     68.65 o
  -3   9  14      108.72       59.08     40.81 o
  -2   9  14       64.64       78.81     34.45 o
  -1   9  14      473.34      492.74     40.66 o
   0   9  14        9.10      -29.39     29.39 o
   1   9  14      321.39      304.73     36.27 o
   2   9  14       27.56       54.34     27.71 o
   3   9  14       59.13       44.44     26.13 o
   4   9  14       39.29       49.74     33.63 o
   5   9  14      172.44      185.41     33.72 o
   6   9  14        0.83      -15.85     35.28 o
  -6  10  14      491.64      514.72     79.42 o
  -5  10  14      124.85       33.69     60.11 o
  -4  10  14      230.94      301.04     50.96 o
  -3  10  14        0.27        8.13     44.85 o
  -2  10  14      268.93      283.00     63.67 o
  -1  10  14        1.65      -34.76     34.76 o
   0  10  14      181.33      222.39     35.36 o
   1  10  14        5.60       -8.97     32.40 o
   2  10  14       59.61      101.07     33.20 o
   3  10  14        1.03      -12.27     47.36 o
   4  10  14      269.75      287.92     37.05 o
   5  10  14       87.33      148.30     40.39 o
  -5  11  14      234.14      206.94     66.25 o
  -4  11  14       53.92       66.44     57.07 o
  -3  11  14      259.05      256.83     53.02 o
  -2  11  14        0.01        6.86     48.66 o
  -1  11  14      226.56      213.53     42.36 o
   0  11  14        5.98       68.40     33.00 o
   1  11  14      284.55      338.95     52.97 o
   2  11  14       17.93       19.62     37.81 o
   3  11  14      136.58      134.29     42.34 o
   4  11  14       78.00       52.79     48.20 o
  -4  12  14      128.64      232.90    108.82 o
  -3  12  14        0.03      -20.95     52.95 o
  -2  12  14      258.54      198.88     57.38 o
  -1  12  14        6.95       28.12     52.21 o
   0  12  14      781.61      797.14     48.97 o
   1  12  14       46.51       74.37     39.99 o
   2  12  14      364.58      471.29     51.84 o
   3  12  14        4.78       44.85     47.76 o
  -1  13  14      349.68      337.71     59.44 o
   0  13  14        3.78       -5.86     54.94 o
  -9   0  15        2.65      -26.34     96.71 o
  -7   0  15       14.32       36.85     57.20 o
  -5   0  15      260.19      247.96     48.29 o
  -3   0  15     2317.39     2336.96     96.66 o
  -1   0  15      919.70      915.59     58.04 o
   1   0  15      213.77      210.46     31.63 o
   3   0  15      694.50      580.97     42.07 o
   5   0  15     1208.37     1185.97     61.65 o
   7   0  15        8.38       67.22     43.76 o
  -9   1  15       75.20        4.40     68.31 o
  -8   1  15        9.67        8.77     49.19 o
  -7   1  15      112.02       71.30     39.14 o
  -6   1  15      125.71      154.63     40.19 o
  -5   1  15      224.24      240.33     36.69 o
  -4   1  15     1487.27     1510.48     55.18 o
  -3   1  15      208.67      232.10     33.78 o
  -2   1  15     1719.81     1733.79     48.05 o
  -1   1  15        0.33      -20.72     20.72 o
   0   1  15      412.89      440.82     24.77 o
   1   1  15      305.19      282.66     24.04 o
   2   1  15      580.84      514.22     28.24 o
   3   1  15     1559.02     1502.15     45.17 o
   4   1  15      624.59      636.28     32.71 o
   5   1  15       86.38       33.82     26.32 o
   6   1  15      229.74      298.41     32.20 o
   7   1  15       23.57       -6.21     32.55 o
   8   1  15      111.08      111.54     38.77 o
  -9   2  15      407.25      381.75     65.16 o
  -8   2  15       30.68      -43.13     49.37 o
  -7   2  15      320.45      269.26     48.13 o
  -6   2  15      225.59      205.83     43.56 o
  -5   2  15      630.81      677.04     40.46 o
  -4   2  15      609.21      632.46     56.27 o
  -3   2  15     1062.79     1179.57     47.79 o
  -2   2  15       36.85       -3.49     24.58 o
  -1   2  15      844.56      900.51     32.87 o
   0   2  15      254.34      271.83     22.85 o
   1   2  15      385.00      389.13     23.80 o
   2   2  15        0.77        8.06     22.95 o
   3   2  15      510.06      550.82     29.52 o
   4   2  15       11.58       -5.63     28.80 o
   5   2  15      564.24      551.23     33.77 o
   6   2  15      116.40      101.29     32.19 o
   7   2  15      481.62      517.74     40.12 o
   8   2  15        4.86      -11.24     41.75 o
  -9   3  15      103.77      112.50    108.11 o
  -8   3  15      552.05      482.85     59.05 o
  -7   3  15        5.56       39.91     45.23 o
  -6   3  15      838.31      875.63     47.04 o
  -5   3  15       99.56       93.53     37.04 o
  -4   3  15     1768.99     1859.69     88.04 o
  -3   3  15       23.55       32.46     32.82 o
  -2   3  15      543.48      565.92     35.64 o
  -1   3  15      379.64      356.04     38.91 o
   0   3  15      181.45      180.80     22.58 o
   1   3  15       25.29        7.65     19.24 o
   2   3  15      572.56      631.99     29.48 o
   3   3  15      115.25      112.57     22.53 o
   4   3  15     1140.74     1115.04     51.42 o
   5   3  15       43.74       30.14     27.14 o
   6   3  15      874.52      885.44     44.55 o
   7   3  15        9.68       48.91     49.48 o
   8   3  15      335.58      340.68     45.29 o
  -9   4  15      376.09      438.67     74.75 o
  -8   4  15       17.20      -37.93     50.32 o
  -7   4  15      679.10      685.53     57.48 o
  -6   4  15       47.50       42.26     44.97 o
  -5   4  15      668.65      625.57     40.95 o
  -4   4  15       11.38       45.53     34.74 o
  -3   4  15      680.15      638.03     37.88 o
  -2   4  15      207.90      236.69     29.80 o
  -1   4  15      564.20      600.98     37.92 o
   0   4  15        6.70        1.53     21.62 o
   1   4  15      299.56      332.56     25.58 o
   2   4  15      378.06      365.01     25.18 o
   3   4  15     1051.77     1062.73     36.33 o
   4   4  15      252.64      285.58     27.42 o
   5   4  15      872.77      932.51     40.94 o
   6   4  15        3.25       20.99     30.22 o
   7   4  15      474.21      502.81     47.48 o
  -8   5  15      411.04      339.93     74.91 o
  -7   5  15       36.84        0.02     47.20 o
  -6   5  15      300.41      313.23     45.91 o
  -5   5  15       13.12      -13.03     50.36 o
  -4   5  15      192.21      183.83     37.70 o
  -3   5  15      392.27      363.69     39.43 o
  -2   5  15      728.33      760.20     42.18 o
  -1   5  15      139.43      109.60     22.27 o
   0   5  15     1386.96     1446.01     44.51 o
   1   5  15       59.44       68.49     22.73 o
   2   5  15      757.89      803.60     34.64 o
   3   5  15      429.54      468.28     35.78 o
   4   5  15      363.87      368.32     29.43 o
   5   5  15       75.43       46.43     27.77 o
   6   5  15      114.84       71.77     32.56 o
   7   5  15        0.04       40.28     39.90 o
  -8   6  15        0.17        7.26     66.40 o
  -7   6  15      207.66      164.46     91.63 o
  -6   6  15       13.03      -17.70     54.12 o
  -5   6  15      261.22      315.91    118.53 o
  -4   6  15       14.09        2.53     38.14 o
  -3   6  15      300.03      361.01     36.31 o
  -2   6  15       60.73       63.91     27.85 o
  -1   6  15      700.49      737.59     36.74 o
   0   6  15        0.02       -4.72     25.16 o
   1   6  15     1821.09     1862.15     43.49 o
   2   6  15      440.84      453.75     30.19 o
   3   6  15      379.82      446.80     32.37 o
   4   6  15      154.74      157.66     27.89 o
   5   6  15       33.33       79.69     28.28 o
   6   6  15        1.27      -23.29     34.97 o
   7   6  15      113.17      118.02     35.15 o
  -7   7  15        3.62       25.95     59.84 o
  -6   7  15      503.35      504.58    114.39 o
  -5   7  15       69.53      103.91     78.64 o
  -4   7  15       42.10      108.07     86.17 o
  -3   7  15        7.13      -20.09     32.76 o
  -2   7  15      545.12      622.36     41.08 o
  -1   7  15       20.39        5.42     31.48 o
   0   7  15     1413.93     1509.73     43.73 o
   1   7  15        0.22      -27.77     27.77 o
   2   7  15      920.25      897.13     32.07 o
   3   7  15       15.73       17.08     24.29 o
   4   7  15      110.68      112.44     27.71 o
   5   7  15       15.53      -14.37     27.18 o
   6   7  15      166.03      185.08     33.04 o
  -7   8  15      431.04      358.12     78.46 o
  -6   8  15       16.95       15.31     57.59 o
  -5   8  15      461.37      456.49     64.22 o
  -4   8  15      396.77      471.82    115.52 o
  -3   8  15      259.53      269.69     37.95 o
  -2   8  15      163.07      204.95     47.80 o
  -1   8  15      756.26      730.58     56.05 o
   0   8  15       18.08        8.95     25.94 o
   1   8  15     1184.19     1168.78     39.63 o
   2   8  15      228.56      173.06     27.35 o
   3   8  15      297.88      314.65     27.97 o
   4   8  15      146.89      138.48     27.06 o
   5   8  15      130.41      105.82     30.35 o
   6   8  15       21.76      -18.12     33.53 o
  -6   9  15      416.13      271.43    114.77 o
  -5   9  15        1.00      -43.89    117.03 o
  -4   9  15       47.40       -3.98     52.05 o
  -3   9  15       90.75       84.45     48.55 o
  -2   9  15       42.81       42.79     37.26 o
  -1   9  15       22.47       22.47     36.20 o
   0   9  15      355.32      391.63     37.27 o
   1   9  15        2.48        5.16     27.78 o
   2   9  15      217.49      184.54     32.16 o
   3   9  15       45.32       37.51     30.26 o
   4   9  15      142.28      112.52     32.39 o
   5   9  15        6.54      -21.18     33.51 o
  -5  10  15      246.46      154.22     77.33 o
  -4  10  15      168.09      242.96     55.06 o
  -3  10  15       23.21      -14.82     48.99 o
  -2  10  15        0.33       25.29     43.22 o
  -1  10  15       99.75      195.37     42.31 o
   0  10  15       34.40       44.05     35.03 o
   1  10  15      208.38      199.92     37.30 o
   2  10  15        0.94       -1.33     35.94 o
   3  10  15      217.88      233.27     43.05 o
   4  10  15       22.91       56.14     37.30 o
  -4  11  15      235.27      288.66     60.23 o
  -3  11  15       30.97       22.02     49.36 o
  -2  11  15      162.80      189.89     63.03 o
  -1  11  15        9.81       -9.76     41.01 o
   0  11  15      415.04      425.62     51.14 o
   1  11  15       13.28       28.96     37.71 o
   2  11  15      193.27      151.50     40.94 o
   3  11  15        2.96       -2.68     45.19 o
  -2  12  15        7.60      -27.55     56.89 o
  -1  12  15      499.70      565.21     61.83 o
   0  12  15       25.34      -10.00     47.82 o
   1  12  15      520.00      592.29     67.20 o
  -8   0  16       14.96      -20.32     92.19 o
  -6   0  16       46.46       43.97     51.16 o
  -4   0  16     1219.85     1304.50    112.32 o
  -2   0  16     3518.32     3446.26    119.25 o
   0   0  16      685.76      675.56     52.00 o
   2   0  16       47.53       62.51     32.20 o
   4   0  16      399.43      365.31     55.89 o
   6   0  16       85.40      110.15     43.16 o
  -8   1  16        2.24        0.13    108.24 o
  -7   1  16       33.79       41.57     39.35 o
  -6   1  16      198.04      210.51     37.78 o
  -5   1  16      178.36      189.57     34.74 o
  -4   1  16      281.40      316.67     34.21 o
  -3   1  16     1974.47     1792.44     60.81 o
  -2   1  16       18.77       -1.33     26.60 o
  -1   1  16     1785.17     1875.27     57.97 o
   0   1  16       44.92       18.69     23.47 o
   1   1  16      217.46      223.42     25.03 o
   2   1  16      433.53      447.18     29.17 o
   3   1  16       68.54      120.66     25.70 o
   4   1  16       15.82        8.16     24.93 o
   5   1  16      269.06      243.59     31.55 o
   6   1  16        0.11       -2.40     30.39 o
   7   1  16       94.79       88.64     36.87 o
  -8   2  16      306.90      300.63     56.39 o
  -7   2  16       22.77       45.64     47.32 o
  -6   2  16      190.17      142.69     39.61 o
  -5   2  16      606.32      484.81     41.22 o
  -4   2  16      657.12      697.41     56.58 o
  -3   2  16      364.18      417.12     41.99 o
  -2   2  16      535.97      532.11     43.23 o
  -1   2  16      199.33      270.45     24.45 o
   0   2  16      381.00      359.36     25.80 o
   1   2  16       38.81        5.37     22.17 o
   2   2  16      594.60      579.39     29.72 o
   3   2  16        0.00        8.12     24.14 o
   4   2  16      449.75      418.95     31.78 o
   5   2  16        4.26      -24.51     27.17 o
   6   2  16      616.56      579.26     38.91 o
   7   2  16        2.88      -16.40     36.12 o
  -8   3  16       30.99      -50.84     51.41 o
  -7   3  16      438.71      446.32     55.06 o
  -6   3  16        6.54      -19.35     36.17 o
  -5   3  16      438.79      544.79     53.82 o
  -4   3  16      173.02      210.46     38.90 o
  -3   3  16      445.03      418.07     41.05 o
  -2   3  16        0.09       -5.07     28.48 o
  -1   3  16      284.22      269.78     32.31 o
   0   3  16      230.66      245.51     25.77 o
   1   3  16      333.40      289.28     27.35 o
   2   3  16       35.27       57.93     24.54 o
   3   3  16     1272.72     1311.04     65.58 o
   4   3  16      177.10      193.73     29.62 o
   5   3  16     1637.26     1761.08     57.87 o
   6   3  16        0.25      -31.79     31.79 o
   7   3  16      756.86      789.88     46.98 o
  -8   4  16      681.20      786.98     71.29 o
  -7   4  16       70.77       75.55     51.18 o
  -6   4  16      384.82      430.16     63.44 o
  -5   4  16       53.38       29.39     38.14 o
  -4   4  16      387.11      340.82     60.20 o
  -3   4  16       27.59      -20.45     35.11 o
  -2   4  16      490.15      509.63     41.01 o
  -1   4  16       66.10       73.42     29.12 o
   0   4  16      481.45      484.56     30.31 o
   1   4  16        0.21      -19.06     26.10 o
   2   4  16      620.14      631.02     30.11 o
   3   4  16      128.71      113.38     27.43 o
   4   4  16     1115.46     1070.62     42.23 o
   5   4  16       34.77       30.39     30.66 o
   6   4  16      522.70      582.44     40.84 o
   7   4  16        1.00       62.05     43.05 o
  -8   5  16       84.28       49.15     62.23 o
  -7   5  16      345.59      442.40     73.43 o
  -6   5  16       23.77      -20.04     59.59 o
  -5   5  16      423.69      424.98     63.33 o
  -4   5  16        1.00       79.02     55.88 o
  -3   5  16       98.68       78.69     38.44 o
  -2   5  16       13.34       18.46     30.56 o
  -1   5  16      467.05      506.17     54.98 o
   0   5  16      147.28       89.59     27.03 o
   1   5  16      716.43      808.30     43.98 o
   2   5  16      180.08      145.66     27.71 o
   3   5  16      440.09      528.28     36.10 o
   4   5  16      136.82      177.65     31.81 o
   5   5  16       83.79       68.04     31.85 o
   6   5  16        0.40       13.01     33.43 o
  -7   6  16       43.08       -9.80     64.95 o
  -6   6  16      511.97      486.60     76.06 o
  -5   6  16       23.34      -15.44     55.88 o
  -4   6  16      504.05      484.92     48.64 o
  -3   6  16        2.11      -33.46     33.46 o
  -2   6  16      520.92      609.65     41.53 o
  -1   6  16      107.95      113.45     32.75 o
   0   6  16      909.20      960.97     34.69 o
   1   6  16       25.02       20.39     24.84 o
   2   6  16      678.22      746.22     61.26 o
   3   6  16       87.93       42.42     28.74 o
   4   6  16       49.61       29.40     27.80 o
   5   6  16        2.52       10.84     31.60 o
   6   6  16       30.17       92.20     40.16 o
  -7   7  16      367.33      202.88     73.59 o
  -6   7  16        7.88       -7.19    109.12 o
  -5   7  16      513.11      640.93    146.38 o
  -4   7  16       73.53      119.96     57.44 o
  -3   7  16      705.23      719.48     45.37 o
  -2   7  16        0.01      -30.92     33.80 o
  -1   7  16      641.60      719.71     45.64 o
   0   7  16       22.71        7.73     25.82 o
   1   7  16     1286.19     1254.76     40.42 o
   2   7  16       23.28       33.55     25.90 o
   3   7  16      277.45      323.08     30.09 o
   4   7  16        0.93       -2.63     28.34 o
   5   7  16       69.10      122.37     32.97 o
   6   7  16        4.12        8.29     37.09 o
  -6   8  16      553.58      516.48    134.34 o
  -5   8  16       14.02       34.86     58.81 o
  -4   8  16      232.30      133.49     61.05 o
  -3   8  16      121.72      120.12     47.08 o
  -2   8  16      210.68      163.64     38.78 o
  -1   8  16        3.10       61.24     37.00 o
   0   8  16      581.97      560.03     35.25 o
   1   8  16       74.88       69.78     28.75 o
   2   8  16      512.96      544.89     33.40 o
   3   8  16       65.72       93.34     30.01 o
   4   8  16      239.34      261.51     31.42 o
   5   8  16       35.40       16.24     33.45 o
  -5   9  16      353.95      400.64     73.85 o
  -4   9  16       11.03      -60.33     60.59 o
  -3   9  16        3.45      -48.82     48.82 o
  -2   9  16        6.73       35.93     38.64 o
  -1   9  16       23.92        5.83     40.90 o
   0   9  16       10.29       -2.86     38.57 o
   1   9  16      437.80      361.34     41.16 o
   2   9  16        0.86      -14.71     31.29 o
   3   9  16      406.24      401.96     35.54 o
   4   9  16        8.49        1.63     37.75 o
  -4  10  16       67.72       59.85     64.08 o
  -3  10  16       79.16       47.93     61.52 o
  -2  10  16        1.44       67.90     51.12 o
  -1  10  16        4.15      -42.06     42.06 o
   0  10  16      132.15       83.70     41.84 o
   1  10  16       79.21       80.91     38.02 o
   2  10  16      263.99      206.01     51.16 o
   3  10  16        0.14      -16.69     37.30 o
  -3  11  16      222.49      221.91     57.43 o
  -2  11  16        7.82      -49.05     49.05 o
  -1  11  16      136.99       57.68     55.94 o
   0  11  16      182.22      154.13     48.81 o
   1  11  16      191.29      239.31     43.79 o
   2  11  16       31.71       10.68     42.83 o
  -7   0  17      214.18      167.66     81.47 o
  -5   0  17      459.07      658.02     65.72 o
  -3   0  17     1565.45     1663.67     83.20 o
  -1   0  17     2243.13     2265.22     94.71 o
   1   0  17      951.19      915.52     51.15 o
   3   0  17        0.74       45.07     39.15 o
   5   0  17       45.53      -13.33     52.10 o
   7   0  17      104.26      119.32     54.72 o
  -8   1  17      275.77      230.35     57.56 o
  -7   1  17       19.00       19.77     44.02 o
  -6   1  17       39.08       42.25     38.50 o
  -5   1  17      310.44      315.40     43.65 o
  -4   1  17      547.72      557.45     42.41 o
  -3   1  17       89.81       68.58     39.18 o
  -2   1  17     2427.45     2300.85     78.92 o
  -1   1  17       38.29       63.39     29.56 o
   0   1  17     1029.56     1042.81     43.19 o
   1   1  17      135.70      139.66     31.67 o
   2   1  17      216.65      213.38     28.19 o
   3   1  17        0.36       17.94     26.57 o
   4   1  17      237.79      225.35     30.88 o
   5   1  17       12.34       18.18     28.91 o
   6   1  17      192.01      204.75     45.52 o
   7   1  17       64.35       62.35     49.28 o
  -8   2  17        5.00       25.62     55.38 o
  -7   2  17      260.67      291.12     54.68 o
  -6   2  17       27.17       42.21     39.05 o
  -5   2  17       20.11      -34.70     34.70 o
  -4   2  17      397.39      355.27     46.11 o
  -3   2  17      430.79      377.43     42.42 o
  -2   2  17        6.95       48.05     35.71 o
  -1   2  17      738.01      739.98     36.33 o
   0   2  17      157.10      159.07     28.48 o
   1   2  17      187.69      162.72     25.11 o
   2   2  17       83.91       85.77     25.62 o
   3   2  17      341.59      324.75     30.05 o
   4   2  17      173.87      160.06     30.57 o
   5   2  17      754.07      732.99     40.18 o
   6   2  17       35.13        1.97     42.00 o
  -8   3  17      349.98      341.21     61.71 o
  -7   3  17       25.23       10.64     53.32 o
  -6   3  17      226.43      213.26     51.13 o
  -5   3  17        0.21        9.76     41.08 o
  -4   3  17      263.54      288.56     43.94 o
  -3   3  17       10.09       91.07     38.20 o
  -2   3  17      102.64       83.74     40.19 o
  -1   3  17       42.08       20.54     30.76 o
   0   3  17      317.53      314.38     31.69 o
   1   3  17      143.28      118.60     29.12 o
   2   3  17      494.41      554.87     32.92 o
   3   3  17        0.45      -14.37     26.12 o
   4   3  17      707.89      715.43     37.95 o
   5   3  17       62.25       59.75     31.29 o
   6   3  17      743.14      791.50     48.35 o
  -7   4  17      236.82      395.88     68.10 o
  -6   4  17       77.18       56.21     58.45 o
  -5   4  17      327.19      308.04     50.13 o
  -4   4  17       74.79       12.96     40.17 o
  -3   4  17       51.81       73.59     38.27 o
  -2   4  17      106.90       88.49     33.62 o
  -1   4  17      307.40      280.56     37.75 o
   0   4  17       39.40       57.73     28.08 o
   1   4  17      364.65      376.71     30.35 o
   2   4  17       37.08       54.34     29.07 o
   3   4  17      535.78      519.72     35.26 o
   4   4  17       38.88       48.49     28.84 o
   5   4  17      391.98      413.76     43.19 o
   6   4  17        1.66       -6.98     35.36 o
  -7   5  17      312.43      411.29     91.06 o
  -6   5  17      504.15      373.29     65.29 o
  -5   5  17        6.11       41.32     56.87 o
  -4   5  17      322.88      317.11     63.62 o
  -3   5  17      134.61       59.12     42.65 o
  -2   5  17      419.33      463.53     47.56 o
  -1   5  17       11.60       -4.71     32.91 o
   0   5  17      253.23      311.88     35.94 o
   1   5  17        6.56       14.20     25.71 o
   2   5  17      436.07      423.80     33.92 o
   3   5  17       24.68       50.04     31.22 o
   4   5  17      332.06      373.43     36.70 o
   5   5  17       15.69      -34.01     34.01 o
   6   5  17       96.71      192.84     38.36 o
  -7   6  17      218.13      114.81     77.03 o
  -6   6  17       23.43        4.01     65.53 o
  -5   6  17      565.15      538.31     68.78 o
  -4   6  17        2.39       26.67     52.07 o
  -3   6  17      798.81      817.87     58.21 o
  -2   6  17       51.19      -33.75     33.75 o
  -1   6  17      316.23      316.61     70.72 o
   0   6  17        2.37       16.71     26.22 o
   1   6  17      560.23      592.20     39.64 o
   2   6  17        0.70      -10.84     26.71 o
   3   6  17      279.89      234.50     32.61 o
   4   6  17       45.85       36.43     36.71 o
   5   6  17       65.21       62.82     36.01 o
  -6   7  17      561.09      656.19     83.45 o
  -5   7  17       40.80       40.00     62.18 o
  -4   7  17      712.71      892.14     81.73 o
  -3   7  17        6.02      -22.58     42.95 o
  -2   7  17      372.53      353.79     43.99 o
  -1   7  17        3.13      -35.84     35.84 o
   0   7  17      859.62      792.40     44.34 o
   1   7  17       11.91      -11.57     26.60 o
   2   7  17      503.69      602.55     36.94 o
   3   7  17        0.10      -26.18     28.38 o
   4   7  17      138.91      161.60     31.32 o
   5   7  17        2.97        7.62     37.30 o
  -5   8  17      569.50      513.68     82.97 o
  -4   8  17       31.62       -5.59     60.27 o
  -3   8  17      331.52      320.90     67.81 o
  -2   8  17        3.47       89.33     63.66 o
  -1   8  17       94.38       80.95     39.31 o
   0   8  17       70.38       17.19     40.27 o
   1   8  17      494.90      498.85     35.41 o
   2   8  17       29.09       36.63     33.02 o
   3   8  17      598.57      601.40     37.54 o
   4   8  17        1.75       -1.22     31.28 o
  -4   9  17      125.09       91.76    142.24 o
  -3   9  17        3.18       11.69     51.07 o
  -2   9  17        0.82       43.62     43.67 o
  -1   9  17       34.99       24.36     42.62 o
   0   9  17      110.01      209.36     43.86 o
   1   9  17       12.38      -23.89     33.87 o
   2   9  17      496.42      511.75     43.17 o
   3   9  17        6.66        5.81     34.80 o
  -3  10  17       57.72       14.20     56.63 o
  -2  10  17       28.56      -51.17     51.17 o
  -1  10  17       27.98        8.16     46.14 o
   0  10  17      132.59       52.42     45.24 o
   1  10  17      134.51      171.73     42.78 o
   2  10  17       19.73       43.41     41.64 o
  -6   0  18      339.57      275.81     68.23 o
  -4   0  18      794.11      853.70     66.44 o
  -2   0  18     1334.30     1734.31    138.85 o
   0   0  18     1452.75     1493.11     81.47 o
   2   0  18      327.56      295.95     42.52 o
   4   0  18      233.28      202.33     56.35 o
   6   0  18       95.76       53.40     52.40 o
  -7   1  18      440.14      486.29     51.40 o
  -6   1  18       32.64       -5.59     60.61 o
  -5   1  18       93.47      114.33     44.55 o
  -4   1  18       47.73       71.48     42.36 o
  -3   1  18      590.47      535.08     49.40 o
  -2   1  18        1.23       -2.39     42.18 o
  -1   1  18     1241.01     1181.70     59.75 o
   0   1  18      204.66      211.02     31.93 o
   1   1  18      423.61      441.26     31.80 o
   2   1  18      246.35      242.98     29.70 o
   3   1  18       21.43      -17.95     27.52 o
   4   1  18        5.12       34.28     30.17 o
   5   1  18      184.16      210.29     35.73 o
   6   1  18       62.95       65.88     43.36 o
  -7   2  18       10.37      -55.09     55.09 o
  -6   2  18      133.15       55.81     50.07 o
  -5   2  18       20.90       72.38     46.02 o
  -4   2  18       62.38       31.14     43.96 o
  -3   2  18       38.86       10.13     40.43 o
  -2   2  18      558.44      522.71     48.85 o
  -1   2  18       48.41       -1.22     51.82 o
   0   2  18      648.90      695.43     38.18 o
   1   2  18      296.00      295.22     54.06 o
   2   2  18      327.84      350.43     32.90 o
   3   2  18        0.85      -17.14     27.37 o
   4   2  18      250.94      263.19     34.39 o
   5   2  18       58.22       56.97     33.55 o
   6   2  18      423.34      394.34     41.37 o
  -7   3  18       89.29       47.55     70.58 o
  -6   3  18       91.90        2.19     60.99 o
  -5   3  18       84.65       87.82     44.97 o
  -4   3  18        2.70       25.54     43.54 o
  -3   3  18        3.25       -4.43     42.37 o
  -2   3  18       36.15       92.77     43.47 o
  -1   3  18      323.52      261.63     37.09 o
   0   3  18       49.68      110.32     30.00 o
   1   3  18      583.41      575.26     37.56 o
   2   3  18       90.31      150.66     31.23 o
   3   3  18      446.20      439.37     35.03 o
   4   3  18        7.53       -7.14     32.30 o
   5   3  18      286.74      275.31     35.06 o
  -7   4  18      162.42       57.19     67.44 o
  -6   4  18      138.85       66.17     64.56 o
  -5   4  18        4.21      -21.92     68.14 o
  -4   4  18       74.74       82.63     45.83 o
  -3   4  18      187.88      312.45     48.60 o
  -2   4  18      389.66      328.19     48.51 o
  -1   4  18       12.19      -33.79     33.79 o
   0   4  18      311.17      297.46     35.77 o
   1   4  18        0.30        1.81     31.43 o
   2   4  18      483.97      403.52     37.36 o
   3   4  18        1.25       25.88     31.86 o
   4   4  18      441.95      487.08     41.57 o
   5   4  18        6.65       13.91     35.17 o
  -6   5  18      178.11       99.27     69.59 o
  -5   5  18      534.54      490.57    112.89 o
  -4   5  18        1.83       11.74     45.72 o
  -3   5  18      675.49      581.26     64.59 o
  -2   5  18      287.62      229.92     48.40 o
  -1   5  18      288.95      229.41     39.16 o
   0   5  18       35.59       39.65     30.66 o
   1   5  18      245.22      255.91     34.87 o
   2   5  18        0.07      -29.00     32.93 o
   3   5  18      405.75      438.85     40.72 o
   4   5  18        4.84       41.26     32.85 o
   5   5  18      202.70      188.37     39.96 o
  -6   6  18      479.11      508.08     76.93 o
  -5   6  18       11.90       17.84     60.07 o
  -4   6  18      910.22      879.70     66.27 o
  -3   6  18      132.22      101.10     45.38 o
  -2   6  18      217.24      235.98     39.58 o
  -1   6  18      104.14      126.21     39.19 o
   0   6  18      198.76      173.97     40.50 o
   1   6  18       26.37       19.43     29.00 o
   2   6  18      148.51      137.66     38.62 o
   3   6  18        5.43      -20.70     34.85 o
   4   6  18      119.61      125.75     38.98 o
  -5   7  18      671.93      651.10    101.22 o
  -4   7  18        3.96      -43.69     66.56 o
  -3   7  18      631.68      540.47     71.60 o
  -2   7  18        0.12        1.14     38.87 o
  -1   7  18      177.96      195.80     41.57 o
   0   7  18       16.73       85.73     40.78 o
   1   7  18      248.97      244.51     30.90 o
   2   7  18        5.17       38.06     31.51 o
   3   7  18      286.60      294.78     34.97 o
   4   7  18       19.57       51.61     35.14 o
  -4   8  18      477.88      427.64     95.01 o
  -3   8  18        0.06      -60.27     81.28 o
  -2   8  18      150.84      179.74     45.98 o
  -1   8  18       83.58       96.83     43.67 o
   0   8  18       93.37       97.95     43.71 o
   1   8  18      109.59      111.01     33.46 o
   2   8  18      346.27      346.08     35.95 o
   3   8  18        2.55      -32.14     33.20 o
  -3   9  18      175.38      130.12     70.77 o
  -2   9  18       52.10       45.53     48.23 o
  -1   9  18       20.34      -25.03     47.16 o
   0   9  18       24.58       58.08     52.07 o
   1   9  18      215.91      190.10     41.45 o
  -5   0  19      448.87      240.45     80.90 o
  -3   0  19      403.55      300.28     86.17 o
  -1   0  19      767.62      666.78     92.19 o
   1   0  19      486.59      482.15     61.61 o
   3   0  19      170.94      160.92     86.18 o
   5   0  19       48.04      -13.16     49.67 o
  -6   1  19      290.67      242.53     54.88 o
  -5   1  19        0.02      -17.74     79.10 o
  -4   1  19      165.06      181.75     55.36 o
  -3   1  19       51.62       82.72     52.37 o
  -2   1  19      504.93      541.96     61.72 o
  -1   1  19        7.76       77.96    130.01 o
   0   1  19      685.97      772.99     45.74 o
   1   1  19      155.38      153.40     33.80 o
   2   1  19       59.29       85.43     30.62 o
   3   1  19       14.89       23.96     32.19 o
   4   1  19       69.02      136.31     39.20 o
   5   1  19       56.98       21.56     36.17 o
  -6   2  19       73.47       49.10     64.44 o
  -5   2  19      151.59      113.85     63.02 o
  -4   2  19        9.67      -73.82     73.82 o
  -3   2  19       28.98       31.98     51.54 o
  -2   2  19        2.32      -48.67     48.67 o
  -1   2  19      366.46      405.09     78.83 o
   0   2  19       47.37       70.98     33.84 o
   1   2  19      638.28      601.39     48.25 o
   2   2  19      101.67       83.77     32.42 o
   3   2  19       86.94      110.47     32.76 o
   4   2  19        2.58      -28.36     33.03 o
   5   2  19      157.59      156.47     37.76 o
  -6   3  19       73.29       11.44     63.99 o
  -5   3  19       49.99       82.97     54.50 o
  -4   3  19        4.23       12.45     47.90 o
  -3   3  19       34.40       11.31     48.85 o
  -2   3  19      155.38      209.37     58.86 o
  -1   3  19       24.51      -38.43     38.43 o
   0   3  19      465.47      440.24     71.04 o
   1   3  19        7.31       17.95     31.35 o
   2   3  19     1094.22     1023.42     59.39 o
   3   3  19        0.02      -30.23     33.68 o
   4   3  19      439.09      476.41     39.81 o
  -6   4  19       44.35      -34.69     70.34 o
  -5   4  19       61.37       79.48     50.79 o
  -4   4  19        3.74      -23.43     57.50 o
  -3   4  19      234.35      171.24     53.75 o
  -2   4  19      262.11      278.79     84.53 o
  -1   4  19      564.81      451.99     45.06 o
   0   4  19       10.49      -25.60     42.33 o
   1   4  19      596.11      586.74     47.79 o
   2   4  19       73.66       50.78     37.15 o
   3   4  19      629.84      617.39     48.44 o
   4   4  19        3.57       -5.99     36.39 o
  -5   5  19       32.68       19.85     66.91 o
  -4   5  19      516.14      574.97     61.14 o
  -3   5  19      176.19      167.39     59.32 o
  -2   5  19      399.34      386.22     55.65 o
  -1   5  19      178.30      192.90     42.76 o
   0   5  19      278.40      296.02     42.14 o
   1   5  19       21.32       90.36     39.42 o
   2   5  19      160.65       85.61     42.09 o
   3   5  19       20.73       53.02     40.76 o
   4   5  19      220.66      226.10     41.28 o
  -5   6  19      692.60      738.85     90.33 o
  -4   6  19        0.27        4.46     69.27 o
  -3   6  19      764.60      786.26     63.69 o
  -2   6  19       69.90       27.42     58.64 o
  -1   6  19      120.35      139.74     52.79 o
   0   6  19       77.62       22.00     50.78 o
   1   6  19       31.69       34.21     32.12 o
   2   6  19        1.02      -33.38     33.38 o
   3   6  19       98.77       54.10     45.29 o
  -4   7  19      853.89      967.88    171.02 o
  -3   7  19        0.08      -10.27     53.11 o
  -2   7  19      309.58      284.85     53.81 o
  -1   7  19        1.32        4.85     45.48 o
   0   7  19       53.26      110.62     45.78 o
   1   7  19       20.76      -13.63     38.29 o
   2   7  19       77.50       79.49     36.23 o
  -2   8  19       16.56       33.49     55.64 o
  -1   8  19       73.90       71.28     45.92 o
   0   8  19       68.88       11.04     50.57 o
   1   8  19       36.11       27.65     48.90 o
  -4   0  20      236.43      444.77     98.21 o
  -2   0  20       70.25       56.44     76.39 o
   0   0  20      437.41      347.28     66.35 o
   2   0  20      237.65      190.83     51.21 o
   4   0  20       58.13       37.50     52.77 o
  -5   1  20      282.16      184.98     66.14 o
  -4   1  20       25.78       51.60     69.05 o
  -3   1  20       64.99       11.89     52.40 o
  -2   1  20       74.58       80.66     56.32 o
  -1   1  20      269.53      222.75    118.15 o
   0   1  20       34.13       64.41     45.37 o
   1   1  20      327.75      334.06     38.97 o
   2   1  20        0.56       -1.27     32.41 o
   3   1  20      112.84       64.77     38.87 o
   4   1  20       14.95       35.67     37.53 o
  -5   2  20       96.45      116.92     54.76 o
  -4   2  20       85.11        4.76     54.67 o
  -3   2  20       68.77       36.82     56.00 o
  -2   2  20      198.53       37.50     57.00 o
  -1   2  20        0.08        3.98     95.39 o
   0   2  20      354.82      334.02     48.81 o
   1   2  20       10.91        9.36     36.22 o
   2   2  20      302.14      303.81     36.12 o
   3   2  20        5.98       58.42     35.69 o
   4   2  20      182.05      111.09     39.04 o
  -5   3  20      138.16      123.76     54.03 o
  -4   3  20      165.27      189.07     56.10 o
  -3   3  20       89.26       23.94     62.23 o
  -2   3  20       33.85       56.81     55.47 o
  -1   3  20      252.32      341.87     65.98 o
   0   3  20       75.88       65.45     45.18 o
   1   3  20      871.96      863.64     51.14 o
   2   3  20        3.41      -37.11     37.11 o
   3   3  20      439.34      493.37     41.14 o
  -4   4  20       92.81      103.68     60.26 o
  -3   4  20      121.70      128.31     53.73 o
  -2   4  20      301.64      446.64     80.71 o
  -1   4  20      166.95      150.26     59.23 o
   0   4  20      545.44      570.15     67.07 o
   1   4  20       10.97      -21.70     41.39 o
   2   4  20      557.95      546.56     46.27 o
   3   4  20       41.05       50.68     41.58 o
  -4   5  20       20.04       33.46     58.80 o
  -3   5  20      467.62      420.40     61.47 o
  -2   5  20      158.70      136.71     55.37 o
  -1   5  20      292.58      256.96     61.52 o
   0   5  20      102.35       14.25     49.57 o
   1   5  20      127.78      116.02     66.72 o
   2   5  20       49.25       39.17     45.07 o
  -3   6  20        0.48      -38.71     54.77 o
  -2   6  20      366.84      462.97     60.58 o
  -1   6  20       36.80       81.58     47.32 o
   0   6  20       51.55       40.32     50.54 o
   1   6  20        0.48       34.98     55.02 o
  -1   7  20      162.34      145.91     81.36 o
  -3   0  21       27.31       13.55     78.64 o
  -1   0  21        7.51      -24.08     77.89 o
   1   0  21      214.74      167.08     60.97 o
  -4   1  21      148.73       82.31     60.07 o
  -3   1  21       38.76      -45.36     76.57 o
  -2   1  21       34.00       85.30     63.71 o
  -1   1  21       12.90       13.23     66.60 o
   0   1  21      127.56      183.38     61.93 o
   1   1  21        1.43      -37.88     37.88 o
   2   1  21      209.94      244.39     38.56 o
  -4   2  21      189.70       89.83     63.99 o
  -3   2  21      164.19      221.68     67.63 o
  -2   2  21        8.50       -8.86     66.58 o
  -1   2  21      221.84      275.73     63.11 o
   0   2  21        0.17      -18.92     62.69 o
   1   2  21      473.04      501.21     47.69 o
   2   2  21       10.18       20.40     39.71 o
  -3   3  21       30.26       19.70     61.86 o
  -2   3  21      227.75      214.10    133.02 o
  -1   3  21       43.61        8.64     63.30 o
   0   3  21      555.58      525.90     60.24 o
   1   3  21       73.08      116.18     52.79 o
   2   3  21      431.72      445.90     74.79 o
  -3   4  21      279.34      317.14     71.97 o
  -2   4  21       14.09       25.68     65.35 o
  -1   4  21      304.17      196.38     74.13 o
   0   4  21      141.78      181.26     53.63 o
   1   4  21      383.18      436.66     64.00 o
  -1   5  21      107.59       74.60     61.81 o
 
